# Supplementary material for: Dog–Stranger Interactions Can Facilitate Canine Incursion into Wilderness: The Role of Food Provisioning and Sociability
Source: Biology (Basel). 2025 Aug 6;14(8):1006. doi: 10.3390/biology14081006 (PMC12383303; doi:10.3390/biology14081006)
Supplement: Supplementary file 1 [file biology-14-01006-s001.zip]

Archive with 5 entries (5 files):
- Table S1.xlsx
- Table S2.xls
- Video S1.MP4
- Video S2.mp4
- Video S3.mp4
