# Supplementary material for: Dog–Stranger Interactions Can Facilitate Canine Incursion into Wilderness: The Role of Food Provisioning and Sociability
Source: Biology (Basel). 2025 Aug 6;14(8):1006. doi: 10.3390/biology14081006 (PMC12383303; doi:10.3390/biology14081006)
Supplement: Supplementary file 1 [file biology-14-01006-s001.zip › Table S1.xlsx]

## Sheet: Table S1
Location	Individual	Age	Owner	Sex	Company	Stimulus	Trial1	Trial2	Trial3	Trial4	Trial5	Distance1	Distance2	Distance3	Distance4	Distance5
PW	P01	adult	yes	male	yes	voice	2022-12-09	NF	2022-12-11	2022-12-12	NA	504	NA	600	600	NA
PW	P02	adult	yes	male	no	voice	NF	2022-12-10	NF	2022-12-12	2022-12-13	NA	0	NA	0	0
PW	P03	adult	yes	female	no	voice	2022-12-09	2022-12-10	NF	NF	NF	10	0	NA	NA	NA
PW	P04	adult	yes	female	no	voice	NF	2022-12-10	2022-12-11	NF	NF	NA	0	0	NA	NA
PW	P05	adult	yes	female	no	voice	NA	2022-12-10	2022-12-11	2022-12-12	NA	NA	0	0	0	NA
PW	P06	adult	yes	male	no	voice	NF	2022-12-10	NF	2022-12-12	NF	NA	0	NA	0	NA
PW	P07	adult	no	male	no	voice	NA	NA	2022-12-11	NF	NF	NA	NA	48	NA	NA
PW	P08	adult	yes	female	yes	voice	NA	2022-12-10	NF	2022-12-12	2022-12-13	NA	0	NA	33	0
PW	P09	adult	no	male	no	voice	2022-12-09	NF	NF	NF	NF	0	NA	NA	NA	NA
PW	P10	adult	yes	male	no	voice	2022-12-09	2022-12-10	2022-12-11	NA	NA	0	0	0	NA	NA
PW	P11	elder	no	male	no	voice	NF	2022-12-10	NF	2022-12-12	NF	NA	0	NA	0	NA
PW	P12	juvenile	yes	male	no	touch	2022-12-12	NF	NF	NF	2022-12-16	0	NA	NA	NA	0
PW	P13	adult	yes	female	yes	touch	NA	2022-12-13	NF	2022-12-15	2022-12-16	NA	600	NA	0	36
PW	P14	juvenile	yes	male	no	touch	NA	2022-12-13	NF	NF	2022-12-16	NA	0	NA	NA	0
PW	P15	elder	yes	female	no	touch	NA	2022-12-13	NF	2022-12-15	NF	NA	3	NA	0	NA
PW	P16	elder	yes	female	no	touch	NA	2022-12-13	NF	2022-12-15	2022-12-16	NA	0	NA	0	0
PW	P17	elder	yes	male	no	touch	NA	NF	2022-12-14	2022-12-15	NF	NA	NA	0	0	NA
PW	P18	elder	no	male	no	touch	NA	2022-12-13	NF	2022-12-15	NF	NA	0	NA	72	NA
PW	P19	adult	no	male	no	touch	NA	2022-12-13	2022-12-14	2022-12-15	NA	NA	15	15	0	NA
PW	P20	adult	yes	male	no	touch	NA	2022-12-13	2022-12-14	NF	2022-12-16	NA	0	0	NA	0
PW	P21	adult	yes	male	no	touch	NA	2022-12-13	NF	2022-12-15	2022-12-16	NA	0	NA	0	0
PW	P22	adult	yes	female	no	touch	NA	NA	2022-12-14	2022-12-15	NF	NA	NA	0	0	NA
PW	P23	juvenile	yes	male	no	food	2022-12-26	NF	NA	2022-12-29	2022-12-30	70	NA	NA	600	109
PW	P24	juvenile	no	male	no	food	NF	2022-12-27	NF	NF	NF	NA	40	NA	NA	NA
PW	P25	adult	yes	male	no	food	2022-12-26	NF	NF	2022-12-29	2022-12-30	0	NA	NA	11	0
PW	P26	adult	no	male	yes	food	2022-12-26	2022-12-27	2022-12-28	NF	NF	5	50	0	NA	NA
PW	P27	adult	yes	male	no	food	NF	NF	2022-12-28	2022-12-29	NF	NA	NA	2	100	NA
PW	P28	juvenile	yes	male	no	food	2022-12-26	NF	NF	2022-12-29	2022-12-30	116	NA	NA	600	600
PW	P29	juvenile	yes	male	yes	food	2022-12-26	NF	NF	2022-12-29	2022-12-30	0	NA	NA	0	0
PW	P30	adult	yes	male	no	food	2022-12-26	NF	NF	2022-12-29	2022-12-30	10	NA	NA	175	255
PW	P31	adult	no	male	yes	food	2022-12-26	2022-12-27	NF	NF	NF	80	240	NA	NA	NA
PW	P32	adult	no	male	yes	food	2022-12-26	NF	NF	2022-12-29	2022-12-30	66	NA	NA	15	40
PW	P33	juvenile	yes	female	no	control	2023-01-06	NF	2023-01-08	2023-01-09	NF	0	NA	0	0	NA
PW	P34	juvenile	yes	female	yes	control	2023-01-06	NF	NF	2023-01-09	2023-01-10	0	NA	NA	600	0
PW	P35	adult	yes	male	yes	control	2023-01-06	NF	NF	2023-01-09	2023-01-10	0	NA	NA	600	115
PW	P36	elder	yes	male	no	control	2023-01-06	NF	NF	NA	NF	0	NA	NA	NA	NA
PW	P37	elder	yes	male	yes	control	NA	2023-01-07	2023-01-08	2023-01-09	NA	NA	0	0	15	NA
PW	P38	adult	no	male	no	control	2023-01-06	NF	NF	NF	NF	0	NA	NA	NA	NA
PW	P39	elder	no	male	no	control	2023-01-06	NA	2023-01-08	2023-01-09	NA	0	NA	15	0	NA
PW	P40	juvenile	yes	male	yes	control	2023-01-06	2023-01-07	2023-01-08	NF	NF	0	0	0	NA	NA
PW	P41	elder	no	male	no	control	2023-01-06	NF	NF	NF	NF	0	NA	NA	NA	NA
PW	P42	adult	yes	female	no	control	2023-01-06	2023-01-07	NF	2023-01-09	NA	0	0	NA	0	NA
PV	P43	adult	yes	male	no	voice	2023-01-11	NF	2023-01-13	NF	NF	373	NA	0	NA	NA
PV	P44	adult	yes	male	yes	voice	2023-01-12	NF	2023-01-13	2023-01-14	NA	30	NA	0	0	NA
PV	P45	adult	no	male	yes	voice	2023-01-11	NF	NF	NF	NF	55	NA	NA	NA	NA
PV	P46	juvenile	yes	male	yes	voice	2023-01-11	2023-01-12	2023-01-13	NF	NF	0	304	0	NA	NA
PV	P47	adult	yes	male	no	voice	2023-01-11	2023-01-12	2023-01-13	NA	NA	0	0	0	NA	NA
PV	P48	juvenile	no	male	no	voice	2023-01-11	NF	2023-01-13	NF	NF	0	NA	0	NA	NA
PV	P49	adult	yes	female	yes	voice	2023-01-11	2023-01-12	2023-01-13	NA	NA	15	0	0	NA	NA
PV	P50	adult	no	male	no	voice	2023-01-11	NF	2023-01-13	2023-01-14	NA	0	NA	0	60	NA
PV	P51	adult	yes	male	no	voice	NA	2023-01-12	2023-01-13	2023-01-14	NA	NA	0	0	0	NA
PV	P52	elder	no	male	no	voice	NA	NA	2023-01-13	NF	NF	NA	NA	0	NA	NA
PV	P53	elder	yes	male	no	touch	2023-01-16	2023-01-17	2023-01-18	NA	NA	0	0	0	NA	NA
PV	P54	adult	yes	male	no	touch	2023-01-16	2023-01-17	2023-01-18	NA	NA	0	0	0	NA	NA
PV	P55	adult	yes	male	yes	touch	2023-01-16	NA	2023-01-18	2023-01-19	NA	0	NA	0	0	NA
PV	P56	juvenile	no	female	no	touch	2023-01-16	2023-01-17	NF	NF	NF	0	10	NA	NA	NA
PV	P57	adult	yes	male	no	touch	2023-01-16	NF	2023-01-18	2023-01-19	NA	4	NA	0	0	NA
PV	P58	adult	no	female	no	touch	NA	2023-01-17	NF	NF	NF	NA	0	NA	NA	NA
PV	P59	adult	yes	male	no	touch	NA	2023-01-17	NF	NF	NF	NA	3	NA	NA	NA
PV	P60	adult	no	male	no	touch	NA	2023-01-17	NF	NF	NF	NA	0	NA	NA	NA
PV	P61	adult	yes	male	yes	touch	2023-01-16	NF	NF	NF	2023-01-21	0	NA	NA	NA	0
PV	P62	adult	yes	male	yes	touch	NA	2023-01-17	2023-01-18	2023-01-19	NF	NA	0	0	0	NA
PV	P63	adult	yes	male	no	touch	2023-01-16	NF	2023-01-18	2023-01-19	NF	0	NA	0	0	NA
PV	P64	adult	yes	female	yes	food	2023-01-21	2023-01-22	NF	2023-01-24	NA	0	0	NA	0	NA
PV	P65	adult	no	male	yes	food	2023-01-21	NF	NF	2023-01-24	NF	0	NA	NA	10	NA
PV	P66	elder	yes	female	no	food	2023-01-21	2023-01-22	2023-01-23	NA	NA	0	3	17	NA	NA
PV	P67	adult	yes	female	yes	food	2023-01-21	2023-01-22	2023-01-23	NA	NA	0	0	0	NA	NA
PV	P68	adult	yes	male	no	food	2023-01-21	NF	NF	2023-01-24	NF	0	NA	NA	10	NA
PV	P69	adult	yes	male	yes	food	2023-01-21	2023-01-24	2023-01-23	NA	NA	0	0	0	NA	NA
PV	P70	adult	no	male	no	food	2023-01-21	NF	NF	2023-01-24	NF	116	NA	NA	126	NA
PV	P71	adult	yes	male	yes	food	2023-01-21	NF	NF	NF	NA	156	NA	NA	NA	NA
PV	P72	elder	no	male	yes	food	2023-01-21	NF	NF	NF	NF	120	NA	NA	NA	NA
PV	P73	adult	no	male	no	food	NA	NA	NA	2023-01-25	NF	NA	NA	NA	0	NA
PV	P74	adult	no	male	no	food	NA	NA	2023-01-23	NF	NF	NA	NA	50	NA	NA
PV	P75	elder	no	male	no	food	2023-03-21	NF	NF	NF	NF	0	NA	NA	NA	NA
PV	P76	adult	yes	male	yes	control	2023-01-21	NF	NF	NF	NF	0	NA	NA	NA	NA
PV	P77	adult	no	male	yes	control	2023-01-21	NF	NF	NA	NF	0	NA	NA	NA	NA
PV	P78	elder	no	male	no	control	2023-01-21	NF	2023-01-23	NF	NF	0	NA	0	NA	NA
PV	P79	adult	no	male	no	control	2023-01-21	NF	NF	NF	NF	0	NA	NA	NA	NA
PV	P80	adult	no	male	yes	control	2023-01-21	NF	NF	NF	NF	20	NA	NA	NA	NA
PV	P81	elder	yes	male	no	control	NA	2023-01-22	NF	NF	NF	NA	0	NA	NA	NA
PV	P82	adult	yes	male	yes	control	NA	2023-01-22	NF	NF	NF	NA	0	NA	NA	NA
PV	P83	adult	yes	male	yes	control	NA	2023-01-22	2023-01-23	NF	NF	NA	125	52	NA	NA
PV	P84	adult	yes	male	no	control	NA	2023-01-22	2023-01-23	NF	NF	NA	0	0	NA	NA
PV	P85	adult	yes	male	no	control	NA	2023-01-22	2023-01-23	NF	NF	NA	30	39	NA	NA
PV	P86	adult	yes	male	no	control	NA	NA	2023-01-23	NF	NF	NA	NA	90	NA	NA
PV	P87	adult	no	male	yes	control	NA	2023-01-22	NF	NF	NF	NA	80	NA	NA	NA
PN	P88	elder	yes	male	no	voice	2023-03-10	2023-03-11	NF	NF	NA	0	0	NA	NA	NA
PN	P89	adult	yes	female	no	voice	2023-03-10	2023-03-11	2023-03-12	NA	NA	0	0	0	NA	NA
PN	P90	elder	yes	female	no	voice	2023-03-10	2023-03-11	2023-03-12	NA	NA	0	0	0	NA	NA
PN	P91	elder	yes	female	no	voice	2023-03-10	2023-03-11	2023-03-12	NA	NA	10	3	5	NA	NA
PN	P92	juvenile	yes	male	no	voice	2023-03-10	2023-03-11	2023-03-12	NA	NA	2	51	0	NA	NA
PN	P93	elder	yes	male	no	voice	2023-03-10	2023-03-11	2023-03-12	NA	NA	0	0	0	NA	NA
PN	P94	adult	yes	male	no	voice	2023-03-10	2023-03-11	2023-03-12	NA	NA	0	0	0	NA	NA
PN	P95	adult	yes	male	no	voice	NA	2023-03-11	2023-03-12	2023-03-13	NA	NA	30	80	0	NA
PN	P96	juvenile	yes	female	no	voice	NA	2023-03-11	2023-03-12	2023-03-13	NA	NA	14	20	0	NA
PN	P97	adult	yes	female	yes	voice	NA	2023-03-11	2023-03-12	2023-03-13	NA	NA	80	0	0	NA
PN	P98	elder	yes	male	no	touch	2023-03-13	2023-03-14	NF	2023-03-16	NA	0	8	NA	69	NA
PN	P99	adult	yes	male	no	touch	2023-03-13	2023-03-14	2023-03-15	NA	NA	0	0	0	NA	NA
PN	P100	elder	yes	male	no	touch	2023-03-13	NF	NF	2023-03-16	2023-03-17	0	NA	NA	0	0
PN	P101	adult	yes	male	no	touch	NA	2023-03-14	2023-03-15	NF	2023-03-17	NA	0	4	NA	60
PN	P102	adult	no	male	no	touch	NA	2023-03-14	2023-03-15	NF	NF	NA	15	10	NA	NA
PN	P103	adult	yes	male	yes	touch	2023-03-13	NF	NF	NF	2023-03-17	0	NA	NA	NA	0
PN	P104	adult	no	male	no	touch	NA	2023-03-14	NF	NF	NF	NA	50	NA	NA	NA
PN	P105	adult	yes	male	no	touch	NA	2023-03-14	NF	NF	2023-03-17	NA	15	NA	NA	0
PN	P106	adult	no	male	no	touch	NA	2023-03-14	2023-03-15	2023-03-16	NA	NA	0	0	0	NA
PN	P107	adult	yes	male	no	touch	NA	2023-03-14	NF	NF	NF	NA	2	NA	NA	NA
PN	P108	elder	no	male	yes	touch	NA	2023-03-14	2023-03-15	2023-03-16	NA	NA	100	250	100	NA
PN	P109	juvenile	yes	male	no	food	2023-03-22	2023-03-23	2023-03-24	NA	NA	55	40	70	NA	NA
PN	P110	elder	yes	female	no	food	2023-03-22	2023-03-23	2023-03-24	NA	NA	40	45	50	NA	NA
PN	P111	elder	yes	male	yes	food	2023-03-22	2023-03-23	2023-03-24	NA	NA	600	600	600	NA	NA
PN	P112	adult	yes	male	no	food	2023-03-22	2023-03-23	2023-03-24	NA	NA	200	195	300	NA	NA
PN	P113	elder	yes	female	no	food	2023-03-22	2023-03-23	NF	2023-03-25	NA	0	10	NA	200	NA
PN	P114	elder	yes	female	no	food	NA	2023-03-23	2023-03-24	NF	NF	NA	66	100	NA	NA
PN	P115	elder	yes	male	no	food	NA	2023-03-23	2023-03-24	NF	NF	NA	15	3	NA	NA
PN	P116	elder	yes	female	no	food	NA	2023-03-23	NF	NF	NF	NA	0	NA	NA	NA
PN	P117	adult	no	male	yes	food	NA	2023-03-23	NF	NF	NF	NA	45	NA	NA	NA
PN	P118	adult	yes	male	no	food	NA	2023-03-23	2023-03-24	2023-03-25	NA	NA	0	0	0	NA
PN	P119	adult	yes	male	no	food	NA	2023-03-23	NF	NF	NF	NA	60	NA	NA	NA
PN	P120	adult	yes	male	no	control	2023-03-28	NF	2023-03-30	2023-03-31	NA	0	NA	0	0	NA
PN	P121	adult	no	female	yes	control	2023-03-28	2023-03-29	2023-03-30	NA	NA	0	82	0	NA	NA
PN	P122	juvenile	no	male	no	control	2023-03-28	2023-03-29	2023-03-30	NA	NA	0	0	0	NA	NA
PN	P123	juvenile	yes	male	yes	control	2023-03-28	2023-03-29	2023-03-30	NA	NA	269	240	15	NA	NA
PN	P124	juvenile	yes	male	yes	control	2023-03-28	2023-03-29	2023-03-30	NA	NA	50	0	0	NA	NA
PN	P125	elder	no	male	no	control	NA	2023-03-29	2023-03-30	2023-03-31	NA	NA	2	0	0	NA
PN	P126	adult	yes	male	yes	control	2023-03-28	2023-03-29	2023-03-30	NF	NF	0	0	0	NA	NA
PN	P127	elder	yes	male	no	control	NA	2023-03-29	NF	NA	NA	NA	0	NA	NA	NA
PN	P128	adult	no	male	yes	control	NA	2023-03-29	2023-03-30	2023-03-31	NF	NA	90	0	20	NA
PN	P129	elder	yes	male	no	control	NA	2023-03-29	NF	2023-03-31	NA	NA	0	NA	0	NA
