# Supplementary material for: Dog–Stranger Interactions Can Facilitate Canine Incursion into Wilderness: The Role of Food Provisioning and Sociability
Source: Biology (Basel). 2025 Aug 6;14(8):1006. doi: 10.3390/biology14081006 (PMC12383303; doi:10.3390/biology14081006)
Supplement: Supplementary file 1 [file biology-14-01006-s001.zip › Table S2.xls]

## Sheet: EthogramDogs
Stimulus	Location	Individual	Trial	Behaviour	Class	Ocurrences	TotalDuration	MeanDuration
voice	PW	1	Soc1	Sleep	Inactive-neutral	1	30	30
voice	PW	1	Soc2	Proximity	Active-positive	1	21745	21745
voice	PW	1	Soc2	Tail wag	Active-positive	2	28496	14248
voice	PW	1	Soc3	Proximity	Active-positive	1	12515	12515
voice	PW	1	Soc3	Dominance	Stress-related	2	30	15
voice	PW	1	Soc3	Tail wag	Active-positive	1	30	30
voice	PW	1	V1	Proximity	Active-positive	2	111249	556245
voice	PW	1	V1	Tail wag	Active-positive	3	511741	1705803333
voice	PW	1	V1	Follow	Active-positive	2	509094	254547
voice	PW	1	V1	Sit	Inactive-neutral	1	66217	66217
voice	PW	1	V2	Proximity	Active-positive	2	145499	727495
voice	PW	1	V2	Dominance	Stress-related	1	4995	4995
voice	PW	1	V2	Play	Active-positive	1	91345	91345
voice	PW	1	V2	Tail wag	Active-positive	3	607959	202653
voice	PW	1	V2	Seek pet	Active-positive	1	1002	1002
voice	PW	1	V2	Follow	Active-positive	2	596674	298337
voice	PW	1	V3	Proximity	Active-positive	2	13497	67485
voice	PW	1	V3	Dominance	Stress-related	2	67252	33626
voice	PW	1	V3	Play	Active-positive	1	71252	71252
voice	PW	1	V3	Tail wag	Active-positive	1	754215	754215
voice	PW	1	V3	Follow	Active-positive	1	705604	705604
voice	PW	2	Soc1	Sit	Inactive-neutral	1	30	30
voice	PW	2	Soc2	Sit	Inactive-neutral	1	26747	26747
voice	PW	2	Soc3	Fear	Stress-related	1	30	30
voice	PW	2	Soc3	Tail wag	Active-positive	1	26.5	26.5
voice	PW	2	V1	Proximity	Active-positive	1	2251	2251
voice	PW	2	V1	Sit	Inactive-neutral	1	10991842	10991842
voice	PW	2	V2	Dominance	Stress-related	2	162304	81152
voice	PW	2	V2	Fear	Stress-related	1	41509	41509
voice	PW	2	V2	Sit	Inactive-neutral	1	167094	167094
voice	PW	2	V3	Fear	Stress-related	1	56044	56044
voice	PW	2	V3	Tail wag	Active-positive	1	56626	56626
voice	PW	3	Soc1	Proximity	Active-positive	1	2.75	2.75
voice	PW	3	Soc1	Fear	Stress-related	1	24503	24503
voice	PW	3	Soc1	Fear	Stress-related	1	26749	26749
voice	PW	3	Soc2	Proximity	Active-positive	1	18	18
voice	PW	3	Soc2	Tail wag	Active-positive	2	1.75	0.875
voice	PW	3	V1	Proximity	Active-positive	5	100998	201996
voice	PW	3	V1	Dominance	Stress-related	1	39251	39251
voice	PW	3	V1	Fear	Stress-related	1	4748	4748
voice	PW	3	V1	Tail wag	Active-positive	2	89.25	44625
voice	PW	3	V2	Proximity	Active-positive	2	19095	95475
voice	PW	3	V2	Dominance	Stress-related	1	8247	8247
voice	PW	3	V2	Fear	Stress-related	1	10749	10749
voice	PW	3	V2	Tail wag	Active-positive	3	122934	40978
voice	PW	4	Soc1	Proximity	Active-positive	2	11.49	5745
voice	PW	4	Soc1	Tail wag	Active-positive	1	29252	29252
voice	PW	4	Soc2	Dominance	Stress-related	1	9496	9496
voice	PW	4	Soc2	Tail wag	Active-positive	1	2253	2253
voice	PW	4	V1	Proximity	Active-positive	5	47751	95502
voice	PW	4	V1	Dominance	Stress-related	2	1001	0.5005
voice	PW	4	V1	Tail wag	Active-positive	4	66508	16627
voice	PW	4	V2	Proximity	Active-positive	3	136863	45621
voice	PW	4	V2	Dominance	Stress-related	1	47.75	47.75
voice	PW	4	V2	Tail wag	Active-positive	2	63235	316175
voice	PW	4	V2	Seek pet	Active-positive	2	2749	13745
voice	PW	5	Soc1	Fear	Stress-related	1	0.001	0.001
voice	PW	5	Soc1	Sleep	Inactive-neutral	1	30	30
voice	PW	5	Soc2	Proximity	Active-positive	2	13302	6651
voice	PW	5	Soc2	Fear	Stress-related	1	4	4
voice	PW	5	Soc2	Tail wag	Active-positive	2	3001	15005
voice	PW	5	Soc3	Sleep	Inactive-neutral	1	30	30
voice	PW	5	V1	Sleep	Inactive-neutral	1	235532	235532
voice	PW	5	V2	Proximity	Active-positive	1	1.25	1.25
voice	PW	5	V2	Tail wag	Active-positive	3	33994	1133133333
voice	PW	5	V2	Sleep	Inactive-neutral	2	140583	702915
voice	PW	5	V3	Sleep	Inactive-neutral	1	156739	156739
voice	PW	6	Soc1	Sit	Inactive-neutral	1	22248	22248
voice	PW	6	Soc2	Proximity	Active-positive	1	0.001	0.001
voice	PW	6	Soc2	Dominance	Stress-related	1	30	30
voice	PW	6	Soc2	Tail wag	Active-positive	2	11002	5501
voice	PW	6	Soc2	Sleep	Inactive-neutral	1	30	30
voice	PW	6	V1	Tail wag	Active-positive	1	3851	3851
voice	PW	6	V1	Sit	Inactive-neutral	1	35.73	35.73
voice	PW	6	V2	Dominance	Stress-related	1	13002	13002
voice	PW	6	V2	Tail wag	Active-positive	2	11753	58765
voice	PW	6	V2	Sleep	Inactive-neutral	2	178533	892665
voice	PW	7	Soc1	Proximity	Active-positive	1	30	30
voice	PW	7	Soc1	Tail wag	Active-positive	1	30	30
voice	PW	7	V1	Proximity	Active-positive	1	132305	132305
voice	PW	7	V1	Dominance	Stress-related	1	4.5	4.5
voice	PW	7	V1	Tail wag	Active-positive	3	69.25	2308333333
voice	PW	7	V1	Seek pet	Active-positive	4	18999	474975
voice	PW	7	V1	Follow	Active-positive	1	81421	81421
voice	PW	8	Soc1	Sleep	Inactive-neutral	1	30	30
voice	PW	8	Soc2	Sit	Inactive-neutral	1	30	30
voice	PW	8	Soc3	Sleep	Inactive-neutral	1	30	30
voice	PW	8	V1	Sleep	Inactive-neutral	1	189678	189678
voice	PW	8	V2	Sit	Inactive-neutral	1	180	180
voice	PW	8	V3	Fear	Stress-related	1	18354	18354
voice	PW	8	V3	Sleep	Inactive-neutral	1	185831	185831
voice	PW	9	Soc1	Sleep	Inactive-neutral	1	30	30
voice	PW	9	V1	Sleep	Inactive-neutral	1	83511	83511
voice	PW	10	Soc1	Fear	Stress-related	1	7997	7997
voice	PW	10	Soc1	Sleep	Inactive-neutral	1	21751	21751
voice	PW	10	Soc1	Sit	Inactive-neutral	1	8	8
voice	PW	10	Soc2	Sleep	Inactive-neutral	1	30	30
voice	PW	10	V1	Fear	Stress-related	1	4744	4744
voice	PW	10	V1	Sleep	Inactive-neutral	1	156173	156173
voice	PW	10	V1	Sit	Inactive-neutral	1	11.01	11.01
voice	PW	10	V2	Sleep	Inactive-neutral	1	164789	164789
voice	PW	10	V3	Lay on back	Stress-related	2	19014	9507
voice	PW	10	V3	Sleep	Inactive-neutral	2	222124	111062
voice	PW	11	Soc1	Sleep	Inactive-neutral	1	30	30
voice	PW	11	Soc2	Sleep	Inactive-neutral	1	30	30
voice	PW	11	V1	Sleep	Inactive-neutral	1	167926	167926
voice	PW	11	V2	Sleep	Inactive-neutral	1	94.85	94.85
touch	PW	12	Soc1	Proximity	Active-positive	2	14243	7.122
touch	PW	12	Soc1	Tail wag	Active-positive	1	2238	2.238
touch	PW	12	Soc2	Proximity	Active-positive	1	28506	28.506
touch	PW	12	Soc2	Tail wag	Active-positive	1	29007	29.007
touch	PW	12	V1	Proximity	Active-positive	1	65266	65.266
touch	PW	12	V1	Fear	Stress-related	1	4279	4.279
touch	PW	12	V1	Tail wag	Active-positive	1	68.25	68.25
touch	PW	12	V2	Proximity	Active-positive	1	63513	63.513
touch	PW	12	V2	Fear	Stress-related	1	19277	19.277
touch	PW	12	V2	Tail wag	Active-positive	1	12772	12.772
touch	PW	12	V2	Sit	Inactive-neutral	1	106201	106.201
touch	PW	13	Soc1	Proximity	Active-positive	1	30	30
touch	PW	13	Soc1	Play	Active-positive	1	17994	17.994
touch	PW	13	Soc1	Tail wag	Active-positive	1	13758	13.758
touch	PW	13	Soc1	Sleep	Inactive-neutral	1	30	30
touch	PW	13	Soc1	Sit	Inactive-neutral	1	30	30
touch	PW	13	Soc3	Proximity	Active-positive	1	30	30
touch	PW	13	Soc3	Dominance	Stress-related	1	5255	5.255
touch	PW	13	Soc3	Play	Active-positive	1	5255	5.255
touch	PW	13	Soc3	Tail wag	Active-positive	1	30	30
touch	PW	13	Soc3	Sleep	Inactive-neutral	2	27917	13.958
touch	PW	13	Soc3	Sit	Inactive-neutral	1	5002	5.002
touch	PW	13	V1	Fear	Stress-related	1	22.5	22.5
touch	PW	13	V1	Tail wag	Active-positive	2	56523	28.262
touch	PW	13	V1	Lay on back	Stress-related	1	22.5	22.5
touch	PW	13	V1	Follow	Active-positive	2	680.34	340.17
touch	PW	13	V1	Sit	Inactive-neutral	2	45	22.5
touch	PW	13	V2	Dominance	Stress-related	1	3246	3.246
touch	PW	13	V2	Tail wag	Active-positive	1	0.501	0.501
touch	PW	13	V2	Sleep	Inactive-neutral	1	53379	53.379
touch	PW	13	V2	Sit	Inactive-neutral	1	2999	2.999
touch	PW	13	V3	Fear	Stress-related	1	44898	44.898
touch	PW	13	V3	Tail wag	Active-positive	1	43898	43.898
touch	PW	13	V3	Lay on back	Stress-related	2	18245	9.123
touch	PW	13	V3	Follow	Active-positive	1	40751	40.751
touch	PW	13	V3	Sleep	Inactive-neutral	1	82517	82.517
touch	PW	14	Soc1	Proximity	Active-positive	1	1	1
touch	PW	14	Soc1	Sit	Inactive-neutral	1	8998	8.998
touch	PW	14	Soc2	Sit	Inactive-neutral	1	12253	12.253
touch	PW	14	V1	Follow	Active-positive	1	22.69	22.69
touch	PW	14	V1	Sit	Inactive-neutral	1	72899	72.899
touch	PW	14	V2	Sit	Inactive-neutral	1	56653	56.653
touch	PW	15	V2	Tail wag	Active-positive	1	14002	14.002
touch	PW	15	V2	Sleep	Inactive-neutral	1	50846	50.846
touch	PW	15	V2	Sit	Inactive-neutral	1	1252	1.252
touch	PW	16	Soc1	Dominance	Stress-related	1	3776	3.776
touch	PW	16	Soc2	Sleep	Inactive-neutral	1	30	30
touch	PW	16	Soc3	Dominance	Stress-related	1	3751	3.751
touch	PW	16	Soc3	Fear	Stress-related	1	28431	28.431
touch	PW	16	V1	Dominance	Stress-related	2	7499	3.749
touch	PW	16	V1	Tail wag	Active-positive	2	1999	1
touch	PW	16	V2	Proximity	Active-positive	1	24.5	24.5
touch	PW	16	V2	Fear	Stress-related	1	11246	11.246
touch	PW	16	V2	Tail wag	Active-positive	1	11473	11.473
touch	PW	16	V2	Lay on back	Stress-related	1	18999	18.999
touch	PW	16	V2	Seek pet	Active-positive	1	5219	5.219
touch	PW	16	V2	Sleep	Inactive-neutral	1	39728	39.728
touch	PW	16	V3	Dominance	Stress-related	2	5026	2.513
touch	PW	16	V3	Tail wag	Active-positive	1	1693	1.693
touch	PW	17	Soc1	Sleep	Inactive-neutral	1	30	30
touch	PW	17	Soc2	Proximity	Active-positive	2	6	3
touch	PW	17	Soc2	Play	Active-positive	1	3247	3.247
touch	PW	17	V1	Tail wag	Active-positive	1	75496	75.496
touch	PW	17	V1	Sleep	Inactive-neutral	1	120.63	120.63
touch	PW	17	V2	Proximity	Active-positive	1	17501	17.501
touch	PW	17	V2	Fear	Stress-related	1	1249	1.249
touch	PW	17	V2	Tail wag	Active-positive	1	4.5	4.5
touch	PW	17	V2	Follow	Active-positive	1	12.5	12.5
touch	PW	18	Soc1	Sit	Inactive-neutral	1	16051	16.051
touch	PW	18	Soc2	Proximity	Active-positive	2	11004	5.502
touch	PW	18	V1	Dominance	Stress-related	1	2249	2.249
touch	PW	18	V1	Fear	Stress-related	1	5997	5.997
touch	PW	18	V2	Proximity	Active-positive	1	2753	2.753
touch	PW	18	V2	Tail wag	Active-positive	1	2027	2.027
touch	PW	18	V2	Follow	Active-positive	1	60621	60.621
touch	PW	19	Soc1	Proximity	Active-positive	1	3246	3246
touch	PW	19	Soc1	Dominance	Stress-related	1	7501	7501
touch	PW	19	Soc1	Fear	Stress-related	1	2748	2748
touch	PW	19	Soc2	Sleep	Inactive-neutral	1	30	30
touch	PW	19	Soc3	Dominance	Stress-related	1	2751	2751
touch	PW	19	Soc3	Fear	Stress-related	2	17753	88765
touch	PW	19	V1	Dominance	Stress-related	2	5752	2876
touch	PW	19	V1	Fear	Stress-related	2	37682	18841
touch	PW	19	V2	Proximity	Active-positive	1	60748	60748
touch	PW	19	V2	Fear	Stress-related	1	6501	6501
touch	PW	19	V2	Tail wag	Active-positive	2	16813	84065
touch	PW	19	V2	Lay on back	Stress-related	1	21251	21251
touch	PW	19	V2	Sleep	Inactive-neutral	2	104998	52499
touch	PW	19	V3	Dominance	Stress-related	4	108686	271715
touch	PW	19	V3	Fear	Stress-related	3	31.75	1058333333
touch	PW	19	V3	Tail wag	Active-positive	2	49506	24753
touch	PW	19	V3	Follow	Active-positive	1	7747	7747
touch	PW	20	Soc1	Proximity	Active-positive	2	24752	12.376
touch	PW	20	Soc2	Sleep	Inactive-neutral	2	30	15
touch	PW	20	Soc3	Sleep	Inactive-neutral	1	22857	22.857
touch	PW	20	V1	Proximity	Active-positive	1	55752	55.752
touch	PW	20	V1	Tail wag	Active-positive	1	13499	13.499
touch	PW	20	V3	Sleep	Inactive-neutral	1	92347	92.347
touch	PW	21	Soc1	Proximity	Active-positive	3	20245	6.748
touch	PW	21	Soc1	Tail wag	Active-positive	2	11498	5.749
touch	PW	21	Soc2	Tail wag	Active-positive	1	5004	5.004
touch	PW	21	Soc3	Proximity	Active-positive	2	13248	6.624
touch	PW	21	Soc3	Fear	Stress-related	1	4748	4.748
touch	PW	21	V1	Proximity	Active-positive	2	14249	7.124
touch	PW	21	V1	Fear	Stress-related	2	4498	2.249
touch	PW	21	V1	Fear	Stress-related	1	1861	1.861
touch	PW	21	V1	Tail wag	Active-positive	2	12001	6.001
touch	PW	21	V1	Follow	Active-positive	1	15	15
touch	PW	21	V2	Play	Active-positive	1	23006	23.006
touch	PW	21	V3	Proximity	Active-positive	2	46753	23.377
touch	PW	21	V3	Fear	Stress-related	1	16.62	16.62
touch	PW	21	V3	Tail wag	Active-positive	1	20753	20.753
touch	PW	21	V3	Lay on back	Stress-related	1	2.5	2.5
touch	PW	21	V3	Seek pet	Active-positive	1	9251	9.251
touch	PW	21	V3	Follow	Active-positive	1	12.25	12.25
touch	PW	22	Soc1	Sleep	Inactive-neutral	1	26254	26.254
touch	PW	22	Soc2	Lay on back	Stress-related	1	4932	4.932
touch	PW	22	Soc2	Sleep	Inactive-neutral	1	30	30
touch	PW	22	V1	Sleep	Inactive-neutral	1	88641	88.641
touch	PW	22	V2	Lay on back	Stress-related	2	63883	31.941
touch	PW	22	V2	Sleep	Inactive-neutral	1	70523	70.523
food	PW	23	Soc1	Sleep	Inactive-neutral	1	1254	1254
food	PW	23	Soc1	Sit	Inactive-neutral	1	23.75	23.75
food	PW	23	Soc2	Proximity	Active-positive	1	30	30
food	PW	23	Soc2	Play	Active-positive	2	1254	0.627
food	PW	23	Soc2	Sleep	Inactive-neutral	1	6999	6999
food	PW	23	Soc2	Sit	Inactive-neutral	1	11753	11753
food	PW	23	Soc3	Play	Active-positive	1	1.5	1.5
food	PW	23	Soc3	Sleep	Inactive-neutral	1	3.99	3.99
food	PW	23	Soc3	Sit	Inactive-neutral	1	13249	13249
food	PW	23	V1	Proximity	Active-positive	4	76075	1901875
food	PW	23	V1	Follow	Active-positive	3	71084	2369466667
food	PW	23	V1	Sleep	Inactive-neutral	1	9069	9069
food	PW	23	V1	Sit	Inactive-neutral	1	4336	4336
food	PW	23	V2	Proximity	Active-positive	3	537551	1791836667
food	PW	23	V2	Play	Active-positive	1	4245	4245
food	PW	23	V2	Fear	Stress-related	1	3999	3999
food	PW	23	V2	Tail wag	Active-positive	2	16012	8006
food	PW	23	V2	Lay on back	Stress-related	1	2248	2248
food	PW	23	V2	Follow	Active-positive	1	514545	514545
food	PW	23	V3	Proximity	Active-positive	3	87.5	2916666667
food	PW	23	V3	Follow	Active-positive	2	87252	43626
food	PW	23	V3	Sleep	Inactive-neutral	1	63996	63996
food	PW	24	V1	Proximity	Active-positive	2	100998	50.499
food	PW	25	Soc1	Proximity	Active-positive	1	21502	21502
food	PW	25	Soc1	Play	Active-positive	1	1246	1246
food	PW	25	Soc1	Tail wag	Active-positive	1	21003	21003
food	PW	25	Soc1	Sit	Inactive-neutral	1	17502	17502
food	PW	25	Soc2	Proximity	Active-positive	1	1496	1496
food	PW	25	Soc2	Dominance	Stress-related	1	3003	3003
food	PW	25	Soc2	Play	Active-positive	1	28253	28253
food	PW	25	Soc2	Tail wag	Active-positive	1	30	30
food	PW	25	Soc3	Proximity	Active-positive	1	28002	28002
food	PW	25	Soc3	Tail wag	Active-positive	1	29501	29501
food	PW	25	V1	Proximity	Active-positive	1	54393	54393
food	PW	25	V1	Tail wag	Active-positive	1	51175	51175
food	PW	25	V1	Seek pet	Active-positive	1	3631	3631
food	PW	25	V1	Sit	Inactive-neutral	1	9794	9794
food	PW	25	V2	Proximity	Active-positive	1	55161	55161
food	PW	25	V2	Play	Active-positive	1	22247	22247
food	PW	25	V2	Tail wag	Active-positive	1	71501	71501
food	PW	25	V2	Follow	Active-positive	1	12327	12327
food	PW	25	V3	Proximity	Active-positive	1	62.5	62.5
food	PW	25	V3	Tail wag	Active-positive	2	37741	188705
food	PW	25	V3	Seek pet	Active-positive	2	2496	1248
food	PW	26	Soc1	Proximity	Active-positive	1	4501	4.501
food	PW	26	V1	Proximity	Active-positive	2	15247	7.623
food	PW	26	V2	Proximity	Active-positive	2	52003	26.002
food	PW	26	V3	Proximity	Active-positive	1	21004	21.004
food	PW	27	Soc1	Sleep	Inactive-neutral	1	27505	27505
food	PW	27	Soc2	Proximity	Active-positive	2	7499	37495
food	PW	27	Soc2	Fear	Stress-related	1	2253	2253
food	PW	27	Soc2	Tail wag	Active-positive	2	22751	113755
food	PW	27	V1	Proximity	Active-positive	2	23016	11508
food	PW	27	V1	Fear	Stress-related	1	1501	1501
food	PW	27	V1	Tail wag	Active-positive	1	8997	8997
food	PW	27	V1	Follow	Active-positive	1	1.5	1.5
food	PW	27	V1	Sleep	Inactive-neutral	1	49049	49049
food	PW	27	V2	Proximity	Active-positive	3	127417	4247233333
food	PW	27	V2	Dominance	Stress-related	1	12752	12752
food	PW	27	V2	Tail wag	Active-positive	1	158001	158001
food	PW	27	V2	Follow	Active-positive	1	91002	91002
food	PW	28	Soc1	Proximity	Active-positive	2	11746	5873
food	PW	28	Soc2	Proximity	Active-positive	2	14024	7012
food	PW	28	Soc2	Play	Active-positive	2	14.25	7125
food	PW	28	Soc2	Tail wag	Active-positive	1	20001	20001
food	PW	28	Soc3	Proximity	Active-positive	2	23999	119995
food	PW	28	Soc3	Play	Active-positive	2	21247	106235
food	PW	28	Soc3	Tail wag	Active-positive	2	30	15
food	PW	28	V1	Proximity	Active-positive	5	160407	320814
food	PW	28	V1	Dominance	Stress-related	1	1999	1999
food	PW	28	V1	Tail wag	Active-positive	1	43264	43264
food	PW	28	V1	Follow	Active-positive	2	125154	62577
food	PW	28	V2	Proximity	Active-positive	2	724075	3620375
food	PW	28	V2	Dominance	Stress-related	3	24478	8159333333
food	PW	28	V2	Play	Active-positive	5	166999	333998
food	PW	28	V2	Fear	Stress-related	1	3.5	3.5
food	PW	28	V2	Tail wag	Active-positive	3	711711	237237
food	PW	28	V2	Follow	Active-positive	1	671962	671962
food	PW	28	V3	Proximity	Active-positive	1	681466	681466
food	PW	28	V3	Dominance	Stress-related	2	19.25	9625
food	PW	28	V3	Play	Active-positive	7	74503	1064328571
food	PW	28	V3	Tail wag	Active-positive	3	655719	218573
food	PW	28	V3	Follow	Active-positive	1	611219	611219
food	PW	29	Soc1	Sleep	Inactive-neutral	1	28538	28538
food	PW	29	Soc2	Proximity	Active-positive	1	13735	13735
food	PW	29	Soc2	Fear	Stress-related	1	1509	1509
food	PW	29	Soc2	Tail wag	Active-positive	2	3508	1754
food	PW	29	Soc3	Proximity	Active-positive	1	28748	28748
food	PW	29	Soc3	Tail wag	Active-positive	1	30	30
food	PW	29	V1	Proximity	Active-positive	2	24793	123965
food	PW	29	V1	Follow	Active-positive	1	2998	2998
food	PW	29	V1	Sleep	Inactive-neutral	1	31789	31789
food	PW	29	V2	Proximity	Active-positive	2	51251	256255
food	PW	29	V2	Tail wag	Active-positive	2	9755	48775
food	PW	29	V2	Sleep	Inactive-neutral	1	2499	2499
food	PW	29	V3	Proximity	Active-positive	1	46246	46246
food	PW	29	V3	Tail wag	Active-positive	1	59253	59253
food	PW	30	Soc1	Proximity	Active-positive	1	17005	17005
food	PW	30	Soc1	Tail wag	Active-positive	1	1502	1502
food	PW	30	Soc1	Sleep	Inactive-neutral	1	11.02	11.02
food	PW	30	Soc1	Sit	Inactive-neutral	1	13408	13408
food	PW	30	Soc2	Proximity	Active-positive	1	13.75	13.75
food	PW	30	Soc2	Tail wag	Active-positive	1	21249	21249
food	PW	30	Soc2	Sit	Inactive-neutral	1	12.77	12.77
food	PW	30	Soc3	Proximity	Active-positive	1	7998	7998
food	PW	30	Soc3	Tail wag	Active-positive	1	9501	9501
food	PW	30	Soc3	Sit	Inactive-neutral	1	29.5	29.5
food	PW	30	V1	Proximity	Active-positive	3	72316	2410533333
food	PW	30	V1	Tail wag	Active-positive	2	24316	12158
food	PW	30	V1	Follow	Active-positive	1	30497	30497
food	PW	30	V1	Sleep	Inactive-neutral	1	44001	44001
food	PW	30	V1	Sit	Inactive-neutral	1	8001	8001
food	PW	30	V2	Proximity	Active-positive	4	227996	56999
food	PW	30	V2	Tail wag	Active-positive	4	106999	2674975
food	PW	30	V2	Follow	Active-positive	3	181997	6066566667
food	PW	30	V2	Sleep	Inactive-neutral	1	96	96
food	PW	30	V2	Sit	Inactive-neutral	1	7748	7748
food	PW	30	V3	Proximity	Active-positive	4	165271	4131775
food	PW	30	V3	Play	Active-positive	1	5997	5997
food	PW	30	V3	Tail wag	Active-positive	2	169998	84999
food	PW	30	V3	Follow	Active-positive	3	115263	38421
food	PW	30	V3	Sit	Inactive-neutral	1	75502	75502
food	PW	31	Soc1	Proximity	Active-positive	1	5254	5254
food	PW	31	Soc1	Tail wag	Active-positive	1	30	30
food	PW	31	Soc1	Sleep	Inactive-neutral	2	29747	148735
food	PW	31	Soc2	Proximity	Active-positive	1	30	30
food	PW	31	Soc2	Play	Active-positive	1	2501	2501
food	PW	31	Soc2	Tail wag	Active-positive	1	30	30
food	PW	31	V1	Proximity	Active-positive	2	119501	597505
food	PW	31	V1	Tail wag	Active-positive	2	159	79.5
food	PW	31	V1	Follow	Active-positive	2	97505	487525
food	PW	31	V1	Sleep	Inactive-neutral	1	32.28	32.28
food	PW	31	V2	Proximity	Active-positive	2	321265	1606325
food	PW	31	V2	Play	Active-positive	2	14749	73745
food	PW	31	V2	Fear	Stress-related	1	1.25	1.25
food	PW	31	V2	Tail wag	Active-positive	1	348601	348601
food	PW	31	V2	Follow	Active-positive	3	247107	82369
food	PW	31	V2	Sit	Inactive-neutral	1	1503	1503
food	PW	32	Soc1	Sleep	Inactive-neutral	1	18998	18998
food	PW	32	Soc2	Sleep	Inactive-neutral	1	24752	24752
food	PW	32	Soc3	Proximity	Active-positive	1	28748	28748
food	PW	32	Soc3	Tail wag	Active-positive	1	28751	28751
food	PW	32	V1	Proximity	Active-positive	1	109376	109376
food	PW	32	V1	Tail wag	Active-positive	1	97.63	97.63
food	PW	32	V1	Follow	Active-positive	1	79129	79129
food	PW	32	V1	Sleep	Inactive-neutral	1	49.25	49.25
food	PW	32	V2	Proximity	Active-positive	3	54.75	18.25
food	PW	32	V2	Fear	Stress-related	1	18004	18004
food	PW	32	V2	Fear	Stress-related	1	14753	14753
food	PW	32	V2	Tail wag	Active-positive	2	82.49	41245
food	PW	32	V2	Follow	Active-positive	2	35002	17501
food	PW	32	V3	Proximity	Active-positive	3	32269	1075633333
food	PW	32	V3	Play	Active-positive	1	0.001	0.001
food	PW	32	V3	Tail wag	Active-positive	2	35797	178985
food	PW	32	V3	Follow	Active-positive	1	11134	11134
food	PW	32	V3	Sit	Inactive-neutral	1	21763	21763
control	PW	33	Soc1	Sit	Inactive-neutral	1	30	30
control	PW	33	Soc2	Sleep	Inactive-neutral	1	28782	28782
control	PW	33	Soc3	Sleep	Inactive-neutral	1	24246	24246
control	PW	33	Soc3	Sit	Inactive-neutral	1	2248	2248
control	PW	33	V1	Proximity	Active-positive	1	9751	9751
control	PW	33	V1	Follow	Active-positive	1	9751	9751
control	PW	33	V1	Sleep	Inactive-neutral	1	73754	73754
control	PW	33	V2	Sleep	Inactive-neutral	1	171032	171032
control	PW	33	V3	Dominance	Stress-related	1	2748	2748
control	PW	33	V3	Sleep	Inactive-neutral	1	137503	137503
control	PW	34	Soc1	Proximity	Active-positive	1	11497	11497
control	PW	34	Soc1	Tail wag	Active-positive	1	7251	7251
control	PW	34	Soc2	Proximity	Active-positive	1	10502	10502
control	PW	34	Soc2	Play	Active-positive	1	29263	29263
control	PW	34	Soc2	Fear	Stress-related	1	25506	25506
control	PW	34	Soc2	Tail wag	Active-positive	1	15497	15497
control	PW	34	Soc2	Lay on back	Stress-related	1	9274	9274
control	PW	34	Soc3	Proximity	Active-positive	2	5744	2872
control	PW	34	Soc3	Dominance	Stress-related	2	15996	7998
control	PW	34	Soc3	Tail wag	Active-positive	1	15756	15756
control	PW	34	V1	Proximity	Active-positive	2	33508	16754
control	PW	34	V1	Dominance	Stress-related	1	9499	9499
control	PW	34	V1	Tail wag	Active-positive	1	37068	37068
control	PW	34	V2	Proximity	Active-positive	2	520414	260207
control	PW	34	V2	Dominance	Stress-related	1	5748	5748
control	PW	34	V2	Play	Active-positive	4	21524	5381
control	PW	34	V2	Tail wag	Active-positive	2	318529	1592645
control	PW	34	V2	Lay on back	Stress-related	3	7246	2415333333
control	PW	34	V2	Follow	Active-positive	1	518411	518411
control	PW	34	V2	Sit	Inactive-neutral	1	37272	37272
control	PW	34	V3	Proximity	Active-positive	1	153388	153388
control	PW	34	V3	Dominance	Stress-related	1	88085	88085
control	PW	34	V3	Play	Active-positive	1	4751	4751
control	PW	34	V3	Tail wag	Active-positive	2	164422	82211
control	PW	34	V3	Follow	Active-positive	1	140143	140143
control	PW	35	Soc1	Proximity	Active-positive	1	30	30
control	PW	35	Soc1	Play	Active-positive	1	2497	2497
control	PW	35	Soc1	Tail wag	Active-positive	2	26248	13124
control	PW	35	Soc2	Proximity	Active-positive	1	11001	11001
control	PW	35	Soc2	Dominance	Stress-related	1	1747	1747
control	PW	35	Soc2	Play	Active-positive	1	3002	3002
control	PW	35	Soc2	Fear	Stress-related	1	2	2
control	PW	35	Soc2	Tail wag	Active-positive	1	30	30
control	PW	35	Soc3	Play	Active-positive	1	15248	15248
control	PW	35	Soc3	Tail wag	Active-positive	1	15.5	15.5
control	PW	35	V1	Proximity	Active-positive	2	22.5	11.25
control	PW	35	V1	Tail wag	Active-positive	1	6248	6248
control	PW	35	V1	Follow	Active-positive	1	4002	4002
control	PW	35	V2	Proximity	Active-positive	4	747673	18691825
control	PW	35	V2	Dominance	Stress-related	2	2752	1376
control	PW	35	V2	Tail wag	Active-positive	6	539758	8995966667
control	PW	35	V2	Follow	Active-positive	1	688654	688654
control	PW	35	V3	Proximity	Active-positive	2	115264	57632
control	PW	35	V3	Dominance	Stress-related	2	42835	214175
control	PW	35	V3	Play	Active-positive	3	23.25	7.75
control	PW	35	V3	Tail wag	Active-positive	6	95067	158445
control	PW	35	V3	Follow	Active-positive	1	108515	108515
control	PW	36	Soc1	Sleep	Inactive-neutral	1	30	30
control	PW	36	V1	Sleep	Inactive-neutral	1	115025	115025
control	PW	37	Soc1	Sleep	Inactive-neutral	1	29529	29529
control	PW	37	Soc2	Sleep	Inactive-neutral	1	26529	26529
control	PW	37	Soc3	Sleep	Inactive-neutral	1	30	30
control	PW	37	V1	Sleep	Inactive-neutral	1	169141	169141
control	PW	37	V2	Sleep	Inactive-neutral	1	177176	177176
control	PW	37	V3	Sleep	Inactive-neutral	1	186.93	186.93
control	PW	38	Soc1	Proximity	Active-positive	1	2979	2979
control	PW	38	Soc1	Sleep	Inactive-neutral	1	25501	25501
control	PW	38	V1	Sleep	Inactive-neutral	1	27435	27435
control	PW	39	Soc1	Sleep	Inactive-neutral	1	30	30
control	PW	39	Soc2	Proximity	Active-positive	1	7014	7014
control	PW	39	Soc2	Play	Active-positive	2	19487	97435
control	PW	39	Soc2	Tail wag	Active-positive	1	28992	28992
control	PW	39	Soc3	Proximity	Active-positive	1	11753	11753
control	PW	39	Soc3	Dominance	Stress-related	1	1247	1247
control	PW	39	Soc3	Play	Active-positive	2	22014	11007
control	PW	39	Soc3	Tail wag	Active-positive	1	28999	28999
control	PW	39	V1	Sleep	Inactive-neutral	1	164134	164134
control	PW	39	V2	Proximity	Active-positive	2	134303	671515
control	PW	39	V2	Play	Active-positive	2	72037	360185
control	PW	39	V2	Tail wag	Active-positive	1	170829	170829
control	PW	39	V2	Seek pet	Active-positive	1	5253	5253
control	PW	39	V2	Follow	Active-positive	1	27246	27246
control	PW	39	V3	Proximity	Active-positive	3	17246	5748666667
control	PW	39	V3	Play	Active-positive	5	56.5	11.3
control	PW	39	V3	Tail wag	Active-positive	2	118495	592475
control	PW	39	V3	Follow	Active-positive	1	4756	4756
control	PW	39	V3	Sit	Inactive-neutral	1	8752	8752
control	PW	40	Soc1	Sleep	Inactive-neutral	1	30	30
control	PW	40	Soc2	Fear	Stress-related	1	11999	11999
control	PW	40	Soc2	Tail wag	Active-positive	1	29997	29997
control	PW	40	Soc3	Proximity	Active-positive	1	6498	6498
control	PW	40	Soc3	Fear	Stress-related	1	10503	10503
control	PW	40	Soc3	Tail wag	Active-positive	1	7996	7996
control	PW	40	V1	Sleep	Inactive-neutral	1	123376	123376
control	PW	40	V2	Proximity	Active-positive	2	15259	76295
control	PW	40	V2	Fear	Stress-related	2	18005	90025
control	PW	40	V2	Tail wag	Active-positive	2	31521	157605
control	PW	40	V2	Sleep	Inactive-neutral	1	16486	16486
control	PW	40	V2	Sit	Inactive-neutral	1	11736	11736
control	PW	40	V3	Sleep	Inactive-neutral	1	158582	158582
control	PW	41	Soc1	Sleep	Inactive-neutral	1	28259	28259
control	PW	41	V1	Sleep	Inactive-neutral	1	124626	124626
control	PW	42	Soc1	Proximity	Active-positive	1	0.001	0.001
control	PW	42	Soc1	Tail wag	Active-positive	2	5248	2624
control	PW	42	Soc1	Sleep	Inactive-neutral	1	20996	20996
control	PW	42	Soc2	Sleep	Inactive-neutral	1	29743	29743
control	PW	42	Soc3	Sleep	Inactive-neutral	1	30	30
control	PW	42	V1	Proximity	Active-positive	1	19	19
control	PW	42	V1	Tail wag	Active-positive	1	20002	20002
control	PW	42	V1	Sleep	Inactive-neutral	1	159347	159347
control	PW	42	V2	Sleep	Inactive-neutral	1	164662	164662
control	PW	42	V3	Sleep	Inactive-neutral	1	155669	155669
voice	PV	43	Soc1	Play	Active-positive	1	19501	19501
voice	PV	43	Soc2	Sleep	Inactive-neutral	1	30	30
voice	PV	43	V1	Proximity	Active-positive	2	360824	180412
voice	PV	43	V1	Play	Active-positive	1	127872	127872
voice	PV	43	V1	Follow	Active-positive	2	359585	1797925
voice	PV	43	V1	Sleep	Inactive-neutral	1	129758	129758
voice	PV	43	V2	Sleep	Inactive-neutral	1	115252	115252
voice	PV	44	Soc2	Proximity	Active-positive	1	6753	6.753
voice	PV	44	Soc2	Tail wag	Active-positive	1	11749	11.749
voice	PV	44	Soc3	Proximity	Active-positive	1	29751	29.751
voice	PV	44	Soc3	Tail wag	Active-positive	1	30	30
voice	PV	44	V1	Proximity	Active-positive	2	70755	35.377
voice	PV	44	V1	Play	Active-positive	1	23055	23.055
voice	PV	44	V1	Tail wag	Active-positive	3	68988	22.996
voice	PV	44	V2	Play	Active-positive	1	2998	2.998
voice	PV	44	V2	Tail wag	Active-positive	2	54577	27.288
voice	PV	44	V3	Proximity	Active-positive	4	77906	19.477
voice	PV	44	V3	Play	Active-positive	1	6002	6.002
voice	PV	44	V3	Tail wag	Active-positive	3	107997	35.999
voice	PV	45	Soc1	Proximity	Active-positive	1	8502	8502
voice	PV	45	Soc1	Play	Active-positive	1	13.5	13.5
voice	PV	45	Soc1	Tail wag	Active-positive	1	9999	9999
voice	PV	45	V1	Proximity	Active-positive	2	24516	12258
voice	PV	45	V1	Dominance	Stress-related	1	14253	14253
voice	PV	45	V1	Play	Active-positive	1	22251	22251
voice	PV	45	V1	Tail wag	Active-positive	2	62753	313765
voice	PV	46	Soc1	Play	Active-positive	1	23763	23763
voice	PV	46	Soc2	Sleep	Inactive-neutral	1	30	30
voice	PV	46	Soc3	Proximity	Active-positive	1	4248	4248
voice	PV	46	Soc3	Fear	Stress-related	2	12.75	6375
voice	PV	46	V1	Play	Active-positive	2	107262	53631
voice	PV	46	V1	Sleep	Inactive-neutral	1	4248	4248
voice	PV	46	V2	Proximity	Active-positive	3	357.63	119.21
voice	PV	46	V2	Play	Active-positive	1	3753	3753
voice	PV	46	V2	Tail wag	Active-positive	1	9504	9504
voice	PV	46	V2	Seek pet	Active-positive	3	23249	7749666667
voice	PV	46	V2	Follow	Active-positive	1	314863	314863
voice	PV	46	V2	Sleep	Inactive-neutral	3	18753	6251
voice	PV	46	V2	Sit	Inactive-neutral	1	13496	13496
voice	PV	46	V3	Proximity	Active-positive	2	22505	112525
voice	PV	46	V3	Play	Active-positive	1	17.25	17.25
voice	PV	46	V3	Fear	Stress-related	1	24997	24997
voice	PV	46	V3	Tail wag	Active-positive	1	8247	8247
voice	PV	46	V3	Seek pet	Active-positive	1	17.25	17.25
voice	PV	47	Soc1	Sleep	Inactive-neutral	1	30	30
voice	PV	47	Soc2	Sleep	Inactive-neutral	1	30	30
voice	PV	47	Soc3	Sleep	Inactive-neutral	1	27248	27248
voice	PV	47	V1	Proximity	Active-positive	2	26261	131305
voice	PV	47	V1	Play	Active-positive	1	60004	60004
voice	PV	47	V1	Lay on back	Stress-related	1	33999	33999
voice	PV	47	V1	Follow	Active-positive	1	3	3
voice	PV	47	V1	Sleep	Inactive-neutral	2	128698	64349
voice	PV	47	V1	Sit	Inactive-neutral	1	23678	23678
voice	PV	47	V3	Sleep	Inactive-neutral	1	145.6	145.6
voice	PV	48	Soc1	Sleep	Inactive-neutral	1	30	30
voice	PV	48	Soc2	Proximity	Active-positive	2	26764	13382
voice	PV	48	Soc2	Tail wag	Active-positive	1	30	30
voice	PV	48	Soc2	Sit	Inactive-neutral	2	15762	7881
voice	PV	48	V1	Tail wag	Active-positive	2	17754	8877
voice	PV	48	V1	Sleep	Inactive-neutral	1	121.62	121.62
voice	PV	48	V2	Proximity	Active-positive	2	21254	10627
voice	PV	48	V2	Dominance	Stress-related	1	62801	62801
voice	PV	48	V2	Play	Active-positive	1	15755	15755
voice	PV	48	V2	Tail wag	Active-positive	2	83802	41901
voice	PV	48	V2	Sit	Inactive-neutral	2	52002	26001
voice	PV	49	Soc1	Play	Active-positive	1	3.75	3.75
voice	PV	49	Soc1	Fear	Stress-related	2	27247	136235
voice	PV	49	Soc1	Sit	Inactive-neutral	1	2748	2748
voice	PV	49	Soc2	Fear	Stress-related	1	6246	6246
voice	PV	49	Soc3	Sleep	Inactive-neutral	1	30	30
voice	PV	49	V1	Proximity	Active-positive	3	18246	6082
voice	PV	49	V1	Fear	Stress-related	3	72976	2432533333
voice	PV	49	V1	Tail wag	Active-positive	3	35252	1175066667
voice	PV	49	V1	Sit	Inactive-neutral	1	9504	9504
voice	PV	49	V2	Tail wag	Active-positive	2	27747	138735
voice	PV	49	V2	Sleep	Inactive-neutral	1	73109	73109
voice	PV	49	V2	Sit	Inactive-neutral	1	22747	22747
voice	PV	49	V3	Proximity	Active-positive	1	23763	23763
voice	PV	49	V3	Sleep	Inactive-neutral	1	46.03	46.03
voice	PV	49	V3	Sit	Inactive-neutral	1	71158	71158
voice	PV	50	Soc1	Sleep	Inactive-neutral	1	30	30
voice	PV	50	Soc2	Sleep	Inactive-neutral	1	25773	25773
voice	PV	50	Soc3	Tail wag	Active-positive	1	4496	4496
voice	PV	50	V1	Sleep	Inactive-neutral	1	138746	138746
voice	PV	50	V2	Proximity	Active-positive	1	16499	16499
voice	PV	50	V2	Tail wag	Active-positive	2	81.5	40.75
voice	PV	50	V2	Seek pet	Active-positive	1	13252	13252
voice	PV	50	V2	Sleep	Inactive-neutral	2	94713	473565
voice	PV	50	V3	Proximity	Active-positive	2	46.53	23265
voice	PV	50	V3	Fear	Stress-related	1	1255	1255
voice	PV	50	V3	Tail wag	Active-positive	2	104523	522615
voice	PV	50	V3	Seek pet	Active-positive	1	21.27	21.27
voice	PV	50	V3	Follow	Active-positive	1	34.51	34.51
voice	PV	50	V3	Sit	Inactive-neutral	1	22.61	22.61
voice	PV	51	Soc1	Sleep	Inactive-neutral	1	30	30
voice	PV	51	Soc2	Proximity	Active-positive	1	23248	23248
voice	PV	51	Soc2	Fear	Stress-related	1	1	1
voice	PV	51	Soc2	Tail wag	Active-positive	1	30	30
voice	PV	51	Soc3	Sleep	Inactive-neutral	1	30	30
voice	PV	51	V1	Proximity	Active-positive	1	72781	72781
voice	PV	51	V1	Tail wag	Active-positive	2	65778	32889
voice	PV	51	V1	Seek pet	Active-positive	1	5748	5748
voice	PV	51	V1	Follow	Active-positive	1	7244	7244
voice	PV	51	V1	Sleep	Inactive-neutral	2	41.64	20.82
voice	PV	51	V2	Proximity	Active-positive	2	51.51	25755
voice	PV	51	V2	Play	Active-positive	1	11003	11003
voice	PV	51	V2	Tail wag	Active-positive	1	86532	86532
voice	PV	51	V2	Lay on back	Stress-related	1	8004	8004
voice	PV	51	V2	Follow	Active-positive	1	18759	18759
voice	PV	51	V2	Sleep	Inactive-neutral	3	30697	1023233333
voice	PV	51	V3	Proximity	Active-positive	1	2239	2239
voice	PV	51	V3	Fear	Stress-related	1	30495	30495
voice	PV	51	V3	Tail wag	Active-positive	3	45281	1509366667
voice	PV	51	V3	Lay on back	Stress-related	1	33502	33502
voice	PV	51	V3	Follow	Active-positive	1	23523	23523
voice	PV	51	V3	Sleep	Inactive-neutral	2	96288	48144
voice	PV	52	Soc1	Proximity	Active-positive	1	19247	19247
voice	PV	52	Soc1	Fear	Stress-related	1	3755	3755
voice	PV	52	V1	Sleep	Inactive-neutral	1	120885	120885
touch	PV	53	Soc1	Sleep	Inactive-neutral	1	30	30
touch	PV	53	Soc2	Sit	Inactive-neutral	2	25286	12643
touch	PV	53	Soc3	Dominance	Stress-related	1	7751	7751
touch	PV	53	Soc3	Sit	Inactive-neutral	1	3506	3506
touch	PV	53	V1	Dominance	Stress-related	1	29005	29005
touch	PV	53	V1	Tail wag	Active-positive	2	23243	116215
touch	PV	53	V1	Sleep	Inactive-neutral	1	108632	108632
touch	PV	53	V2	Proximity	Active-positive	1	13765	13765
touch	PV	53	V2	Sleep	Inactive-neutral	1	113114	113114
touch	PV	53	V3	Proximity	Active-positive	2	18252	9126
touch	PV	53	V3	Fear	Stress-related	2	10259	51295
touch	PV	53	V3	Sit	Inactive-neutral	1	125908	125908
touch	PV	54	Soc1	Tail wag	Active-positive	1	30	30
touch	PV	54	Soc1	Sleep	Inactive-neutral	1	30	30
touch	PV	54	Soc2	Tail wag	Active-positive	1	16263	16263
touch	PV	54	Soc2	Sleep	Inactive-neutral	2	25767	128835
touch	PV	54	Soc3	Proximity	Active-positive	1	17002	17002
touch	PV	54	Soc3	Tail wag	Active-positive	2	19501	97505
touch	PV	54	Soc3	Sleep	Inactive-neutral	1	10	10
touch	PV	54	Soc3	Sit	Inactive-neutral	1	18756	18756
touch	PV	54	V1	Play	Active-positive	1	36497	36497
touch	PV	54	V1	Fear	Stress-related	2	8.75	4375
touch	PV	54	V1	Tail wag	Active-positive	1	56254	56254
touch	PV	54	V1	Lay on back	Stress-related	1	6	6
touch	PV	54	V1	Seek pet	Active-positive	1	44252	44252
touch	PV	54	V1	Sleep	Inactive-neutral	2	53247	266235
touch	PV	54	V2	Proximity	Active-positive	2	41752	20876
touch	PV	54	V2	Fear	Stress-related	1	33509	33509
touch	PV	54	V2	Tail wag	Active-positive	3	49004	1633466667
touch	PV	54	V2	Seek pet	Active-positive	1	2002	2002
touch	PV	54	V2	Follow	Active-positive	1	6998	6998
touch	PV	54	V2	Sleep	Inactive-neutral	2	78955	394775
touch	PV	54	V3	Play	Active-positive	1	1754	1754
touch	PV	54	V3	Fear	Stress-related	1	29493	29493
touch	PV	54	V3	Tail wag	Active-positive	3	36.75	12.25
touch	PV	54	V3	Seek pet	Active-positive	2	28508	14254
touch	PV	54	V3	Sleep	Inactive-neutral	1	111134	111134
touch	PV	54	V3	Sit	Inactive-neutral	1	25	25
touch	PV	55	Soc1	Proximity	Active-positive	1	20.75	20.75
touch	PV	55	Soc1	Fear	Stress-related	1	6501	6501
touch	PV	55	Soc1	Tail wag	Active-positive	1	21499	21499
touch	PV	55	Soc2	Sleep	Inactive-neutral	1	30	30
touch	PV	55	Soc3	Fear	Stress-related	1	4255	4255
touch	PV	55	Soc3	Tail wag	Active-positive	2	6501	32505
touch	PV	55	Soc3	Sleep	Inactive-neutral	1	3498	3498
touch	PV	55	V1	Proximity	Active-positive	1	8999	8999
touch	PV	55	V1	Fear	Stress-related	2	66085	330425
touch	PV	55	V1	Tail wag	Active-positive	2	18251	91255
touch	PV	55	V2	Sleep	Inactive-neutral	1	130051	130051
touch	PV	55	V3	Sleep	Inactive-neutral	1	113782	113782
touch	PV	56	Soc1	Proximity	Active-positive	1	3249	3249
touch	PV	56	Soc1	Fear	Stress-related	1	24004	24004
touch	PV	56	Soc1	Sit	Inactive-neutral	1	1499	1499
touch	PV	56	Soc2	Fear	Stress-related	1	3.75	3.75
touch	PV	56	Soc2	Sit	Inactive-neutral	1	30	30
touch	PV	56	V1	Proximity	Active-positive	1	54.5	54.5
touch	PV	56	V1	Fear	Stress-related	1	26503	26503
touch	PV	56	V1	Tail wag	Active-positive	1	2752	2752
touch	PV	56	V2	Proximity	Active-positive	1	16021	16021
touch	PV	56	V2	Fear	Stress-related	1	3998	3998
touch	PV	56	V2	Tail wag	Active-positive	1	47768	47768
touch	PV	56	V2	Follow	Active-positive	2	27.53	13765
touch	PV	56	V2	Sit	Inactive-neutral	1	65067	65067
touch	PV	57	Soc1	Proximity	Active-positive	1	30	30
touch	PV	57	Soc1	Play	Active-positive	1	15503	15503
touch	PV	57	Soc1	Tail wag	Active-positive	1	30	30
touch	PV	57	Soc2	Proximity	Active-positive	1	27998	27998
touch	PV	57	Soc2	Tail wag	Active-positive	1	30	30
touch	PV	57	Soc3	Proximity	Active-positive	1	20252	20252
touch	PV	57	Soc3	Tail wag	Active-positive	3	20745	6915
touch	PV	57	V1	Proximity	Active-positive	2	74509	372545
touch	PV	57	V1	Play	Active-positive	4	51252	12813
touch	PV	57	V1	Fear	Stress-related	2	20995	104975
touch	PV	57	V1	Tail wag	Active-positive	1	95011	95011
touch	PV	57	V1	Seek pet	Active-positive	2	17006	8503
touch	PV	57	V1	Follow	Active-positive	1	13.25	13.25
touch	PV	57	V2	Proximity	Active-positive	1	3505	3505
touch	PV	57	V2	Dominance	Stress-related	1	3751	3751
touch	PV	57	V2	Play	Active-positive	1	3757	3757
touch	PV	57	V2	Fear	Stress-related	4	27255	681375
touch	PV	57	V2	Tail wag	Active-positive	2	9501	47505
touch	PV	57	V2	Sit	Inactive-neutral	1	70573	70573
touch	PV	57	V3	Proximity	Active-positive	4	36767	919175
touch	PV	57	V3	Dominance	Stress-related	3	14004	4668
touch	PV	57	V3	Play	Active-positive	1	3001	3001
touch	PV	57	V3	Fear	Stress-related	2	20257	101285
touch	PV	57	V3	Tail wag	Active-positive	3	48502	1616733333
touch	PV	57	V3	Seek pet	Active-positive	2	11762	5881
touch	PV	57	V3	Follow	Active-positive	2	20753	103765
touch	PV	58	Soc1	Dominance	Stress-related	1	1751	1751
touch	PV	58	Soc1	Tail wag	Active-positive	3	17742	5914
touch	PV	58	V1	Proximity	Active-positive	2	68262	34131
touch	PV	58	V1	Fear	Stress-related	1	3503	3503
touch	PV	58	V1	Tail wag	Active-positive	3	69507	23169
touch	PV	58	V1	Lay on back	Stress-related	1	3.25	3.25
touch	PV	58	V1	Follow	Active-positive	1	12002	12002
touch	PV	59	Soc1	Sleep	Inactive-neutral	1	30	30
touch	PV	59	V1	Proximity	Active-positive	1	77786	77786
touch	PV	59	V1	Play	Active-positive	3	16251	5417
touch	PV	59	V1	Fear	Stress-related	1	7006	7006
touch	PV	59	V1	Tail wag	Active-positive	5	88108	176216
touch	PV	59	V1	Seek pet	Active-positive	2	39788	19894
touch	PV	59	V1	Follow	Active-positive	2	4003	20015
touch	PV	59	V1	Sleep	Inactive-neutral	1	25765	25765
touch	PV	59	V1	Sit	Inactive-neutral	1	0.001	0.001
touch	PV	60	Soc1	Proximity	Active-positive	1	20.75	20.75
touch	PV	60	Soc1	Fear	Stress-related	1	3003	3003
touch	PV	60	Soc1	Tail wag	Active-positive	1	25255	25255
touch	PV	60	Soc1	Sit	Inactive-neutral	1	2.25	2.25
touch	PV	60	V1	Proximity	Active-positive	1	37251	37251
touch	PV	60	V1	Play	Active-positive	1	2747	2747
touch	PV	60	V1	Fear	Stress-related	3	38754	12918
touch	PV	60	V1	Fear	Stress-related	2	17	8.5
touch	PV	60	V1	Tail wag	Active-positive	3	52007	1733566667
touch	PV	61	Soc1	Dominance	Stress-related	1	20514	20514
touch	PV	61	Soc1	Fear	Stress-related	1	3756	3756
touch	PV	61	Soc1	Sleep	Inactive-neutral	1	5002	5002
touch	PV	61	Soc2	Proximity	Active-positive	2	20505	102525
touch	PV	61	Soc2	Dominance	Stress-related	1	2751	2751
touch	PV	61	Soc2	Tail wag	Active-positive	1	2252	2252
touch	PV	61	V1	Proximity	Active-positive	3	22755	7585
touch	PV	61	V1	Dominance	Stress-related	2	17249	86245
touch	PV	61	V1	Fear	Stress-related	1	1242	1242
touch	PV	61	V1	Tail wag	Active-positive	3	15253	5084333333
touch	PV	61	V1	Follow	Active-positive	1	2749	2749
touch	PV	61	V1	Sleep	Inactive-neutral	1	3253	3253
touch	PV	61	V2	Tail wag	Active-positive	1	17753	17753
touch	PV	61	V2	Seek pet	Active-positive	2	3996	1998
touch	PV	62	Soc1	Proximity	Active-positive	1	2002	2002
touch	PV	62	Soc1	Dominance	Stress-related	2	16246	8123
touch	PV	62	Soc1	Tail wag	Active-positive	1	1996	1996
touch	PV	62	Soc2	Fear	Stress-related	1	25503	25503
touch	PV	62	Soc3	Fear	Stress-related	1	13514	13514
touch	PV	62	V1	Play	Active-positive	1	4253	4253
touch	PV	62	V1	Fear	Stress-related	2	86219	431095
touch	PV	62	V1	Tail wag	Active-positive	2	58381	291905
touch	PV	62	V2	Fear	Stress-related	1	57673	57673
touch	PV	62	V3	Proximity	Active-positive	1	2752	2752
touch	PV	62	V3	Fear	Stress-related	2	9258	4629
touch	PV	62	V3	Fear	Stress-related	2	28757	143785
touch	PV	62	V3	Tail wag	Active-positive	2	50247	251235
touch	PV	63	Soc1	Sleep	Inactive-neutral	1	30	30
touch	PV	63	Soc2	Sleep	Inactive-neutral	1	30	30
touch	PV	63	Soc3	Sleep	Inactive-neutral	1	21784	21784
touch	PV	63	V1	Proximity	Active-positive	1	42505	42505
touch	PV	63	V1	Fear	Stress-related	1	5251	5251
touch	PV	63	V1	Tail wag	Active-positive	2	48004	24002
touch	PV	63	V1	Sleep	Inactive-neutral	1	4753	4753
touch	PV	63	V1	Sit	Inactive-neutral	1	6499	6499
touch	PV	63	V2	Sleep	Inactive-neutral	1	129118	129118
touch	PV	63	V3	Proximity	Active-positive	2	19756	9878
touch	PV	63	V3	Tail wag	Active-positive	2	24251	121255
touch	PV	63	V3	Sleep	Inactive-neutral	1	116115	116115
food	PV	64	Soc1	Sleep	Inactive-neutral	1	28027	28.027
food	PV	64	Soc2	Proximity	Active-positive	1	2751	2.751
food	PV	64	Soc2	Fear	Stress-related	1	6999	6.999
food	PV	64	Soc2	Tail wag	Active-positive	3	10497	3.499
food	PV	64	Soc2	Sit	Inactive-neutral	1	9253	9.253
food	PV	64	Soc3	Tail wag	Active-positive	1	0	0.499
food	PV	64	Soc3	Sleep	Inactive-neutral	1	30	30
food	PV	64	V1	Proximity	Active-positive	1	66516	66.516
food	PV	64	V1	Tail wag	Active-positive	3	47511	15.837
food	PV	64	V1	Sleep	Inactive-neutral	1	8256	8.256
food	PV	64	V2	Proximity	Active-positive	3	34238	11.413
food	PV	64	V2	Fear	Stress-related	1	8254	8.254
food	PV	64	V2	Tail wag	Active-positive	2	12745	6.373
food	PV	64	V2	Follow	Active-positive	1	9744	9.744
food	PV	64	V2	Sit	Inactive-neutral	3	25003	8.334
food	PV	64	V3	Proximity	Active-positive	2	38752	19.376
food	PV	64	V3	Tail wag	Active-positive	1	11751	11.751
food	PV	64	V3	Sleep	Inactive-neutral	1	46503	46.503
food	PV	65	Soc1	Proximity	Active-positive	1	30	30
food	PV	65	Soc1	Tail wag	Active-positive	1	30	30
food	PV	65	Soc2	Proximity	Active-positive	1	28994	28994
food	PV	65	Soc2	Tail wag	Active-positive	1	29995	29995
food	PV	65	V1	Proximity	Active-positive	1	59.5	59.5
food	PV	65	V1	Tail wag	Active-positive	2	62252	31126
food	PV	65	V1	Follow	Active-positive	1	4752	4752
food	PV	65	V1	Sit	Inactive-neutral	1	3.75	3.75
food	PV	65	V2	Proximity	Active-positive	1	111009	111009
food	PV	65	V2	Tail wag	Active-positive	1	71.75	71.75
food	PV	65	V2	Follow	Active-positive	1	42.76	42.76
food	PV	66	Soc1	Sleep	Inactive-neutral	1	30	30
food	PV	66	Soc2	Sleep	Inactive-neutral	1	30	30
food	PV	66	Soc3	Sleep	Inactive-neutral	1	19.53	19.53
food	PV	66	V1	Proximity	Active-positive	1	18004	18.004
food	PV	66	V1	Sleep	Inactive-neutral	2	115873	57.937
food	PV	66	V2	Proximity	Active-positive	2	27517	13.758
food	PV	66	V2	Follow	Active-positive	1	11498	11.498
food	PV	66	V2	Sleep	Inactive-neutral	1	35134	35.134
food	PV	66	V3	Proximity	Active-positive	2	22262	11.131
food	PV	66	V3	Follow	Active-positive	1	12504	12.504
food	PV	66	V3	Sleep	Inactive-neutral	1	53801	53.801
food	PV	66	V3	Sit	Inactive-neutral	2	38282	19.141
food	PV	67	Soc1	Sleep	Inactive-neutral	1	30	30
food	PV	67	Soc2	Sleep	Inactive-neutral	1	30	30
food	PV	67	Soc3	Proximity	Active-positive	2	17758	8879
food	PV	67	Soc3	Tail wag	Active-positive	2	20762	10381
food	PV	67	V1	Tail wag	Active-positive	4	84018	210045
food	PV	67	V1	Sleep	Inactive-neutral	1	156903	156903
food	PV	67	V2	Proximity	Active-positive	1	2352	2352
food	PV	67	V2	Tail wag	Active-positive	2	44001	220005
food	PV	67	V2	Sleep	Inactive-neutral	1	114864	114864
food	PV	67	V3	Proximity	Active-positive	2	43996	21998
food	PV	67	V3	Fear	Stress-related	3	24.75	8.25
food	PV	67	V3	Tail wag	Active-positive	3	27498	9166
food	PV	68	Soc1	Proximity	Active-positive	2	3256	1628
food	PV	68	Soc1	Sit	Inactive-neutral	1	28017	28017
food	PV	68	Soc2	Sleep	Inactive-neutral	1	23997	23997
food	PV	68	Soc2	Sit	Inactive-neutral	1	9499	9499
food	PV	68	V1	Proximity	Active-positive	5	49754	99508
food	PV	68	V1	Tail wag	Active-positive	1	27775	27775
food	PV	68	V1	Follow	Active-positive	1	39247	39247
food	PV	68	V1	Sit	Inactive-neutral	5	42005	8401
food	PV	68	V2	Proximity	Active-positive	3	38255	1275166667
food	PV	68	V2	Tail wag	Active-positive	1	30003	30003
food	PV	68	V2	Sleep	Inactive-neutral	1	14999	14999
food	PV	68	V2	Sit	Inactive-neutral	2	17075	85375
food	PV	69	Soc1	Fear	Stress-related	1	2997	2997
food	PV	69	Soc1	Tail wag	Active-positive	2	24998	12499
food	PV	69	Soc2	Fear	Stress-related	1	2252	2252
food	PV	69	Soc2	Tail wag	Active-positive	2	15	30
food	PV	69	Soc3	Fear	Stress-related	1	2248	2248
food	PV	69	Soc3	Tail wag	Active-positive	1	29001	29001
food	PV	69	V1	Proximity	Active-positive	2	30253	151265
food	PV	69	V1	Tail wag	Active-positive	1	87268	87268
food	PV	69	V2	Proximity	Active-positive	1	37747	37747
food	PV	69	V2	Fear	Stress-related	1	35006	35006
food	PV	69	V2	Tail wag	Active-positive	2	106357	531785
food	PV	69	V2	Sit	Inactive-neutral	1	35247	35247
food	PV	69	V3	Proximity	Active-positive	1	58751	58751
food	PV	69	V3	Dominance	Stress-related	1	55742	55742
food	PV	69	V3	Tail wag	Active-positive	1	15492	15492
food	PV	69	V3	Sit	Inactive-neutral	2	106798	53399
food	PV	70	Soc1	Proximity	Active-positive	1	30	30
food	PV	70	Soc1	Play	Active-positive	1	30	30
food	PV	70	Soc1	Tail wag	Active-positive	1	30	30
food	PV	70	Soc2	Proximity	Active-positive	1	30	30
food	PV	70	Soc2	Play	Active-positive	1	23999	23999
food	PV	70	Soc2	Tail wag	Active-positive	1	30	30
food	PV	70	V1	Proximity	Active-positive	3	175895	5863166667
food	PV	70	V1	Dominance	Stress-related	1	1501	1501
food	PV	70	V1	Play	Active-positive	4	36255	906375
food	PV	70	V1	Tail wag	Active-positive	2	183896	91948
food	PV	70	V1	Seek pet	Active-positive	2	29753	148765
food	PV	70	V1	Follow	Active-positive	1	111891	111891
food	PV	70	V1	Sleep	Inactive-neutral	1	11498	11498
food	PV	70	V1	Sit	Inactive-neutral	2	16752	8376
food	PV	70	V2	Proximity	Active-positive	3	192017	6400566667
food	PV	70	V2	Play	Active-positive	2	77	38.5
food	PV	70	V2	Tail wag	Active-positive	2	202001	1010005
food	PV	70	V2	Seek pet	Active-positive	3	132249	44083
food	PV	70	V2	Follow	Active-positive	2	143515	717575
food	PV	71	Soc1	Proximity	Active-positive	1	2495	2495
food	PV	71	Soc1	Tail wag	Active-positive	1	4255	4255
food	PV	71	Soc1	Sleep	Inactive-neutral	1	4243	4243
food	PV	71	Soc1	Sit	Inactive-neutral	1	24752	24752
food	PV	71	V1	Proximity	Active-positive	4	125419	3135475
food	PV	71	V1	Play	Active-positive	1	11.75	11.75
food	PV	71	V1	Tail wag	Active-positive	3	125431	4181033333
food	PV	71	V1	Seek pet	Active-positive	1	6001	6001
food	PV	71	V1	Follow	Active-positive	1	91425	91425
food	PV	71	V1	Sleep	Inactive-neutral	1	0.001	0.001
food	PV	71	V1	Sit	Inactive-neutral	3	38507	1283566667
food	PV	72	Soc1	Tail wag	Active-positive	1	28248	28248
food	PV	72	Soc1	Sit	Inactive-neutral	1	30	30
food	PV	72	V1	Proximity	Active-positive	4	161.26	40315
food	PV	72	V1	Dominance	Stress-related	1	3.5	3.5
food	PV	72	V1	Tail wag	Active-positive	5	179272	358544
food	PV	72	V1	Follow	Active-positive	1	145495	145495
food	PV	72	V1	Sit	Inactive-neutral	4	103.55	258875
food	PV	73	Soc1	Sleep	Inactive-neutral	2	29257	146285
food	PV	73	Soc1	Sit	Inactive-neutral	1	4247	4247
food	PV	73	V1	Proximity	Active-positive	1	30757	30757
food	PV	73	V1	Fear	Stress-related	1	4.75	4.75
food	PV	73	V1	Tail wag	Active-positive	3	52249	1741633333
food	PV	73	V1	Lay on back	Stress-related	1	8754	8754
food	PV	73	V1	Sleep	Inactive-neutral	2	67216	33608
food	PV	73	V1	Sit	Inactive-neutral	1	35498	35498
food	PV	74	Soc1	Sleep	Inactive-neutral	1	30	30
food	PV	74	V1	Proximity	Active-positive	3	108003	36001
food	PV	74	V1	Tail wag	Active-positive	2	15496	7748
food	PV	74	V1	Follow	Active-positive	2	72256	36128
food	PV	74	V1	Sleep	Inactive-neutral	1	30773	30773
food	PV	75	Soc1	Fear	Stress-related	1	30	30
food	PV	75	V1	Fear	Stress-related	1	107044	107044
control	PV	76	Soc1	Proximity	Active-positive	1	9755	9.755
control	PV	76	Soc1	Dominance	Stress-related	1	4047	4.047
control	PV	76	Soc1	Tail wag	Active-positive	2	30	15
control	PV	76	Soc1	Sit	Inactive-neutral	1	10.75	10.75
control	PV	76	Soc2	Sleep	Inactive-neutral	1	30	30
control	PV	76	V1	Proximity	Active-positive	2	605172	302.586
control	PV	76	V1	Dominance	Stress-related	7	21994	3.142
control	PV	76	V1	Play	Active-positive	2	5.75	2.875
control	PV	76	V1	Tail wag	Active-positive	4	592.94	148.235
control	PV	76	V1	Seek pet	Active-positive	1	0.001	0.997
control	PV	76	V1	Follow	Active-positive	1	542874	542.874
control	PV	76	V1	Sleep	Inactive-neutral	1	4006	4.006
control	PV	76	V2	Sleep	Inactive-neutral	1	189684	189.684
control	PV	77	Soc1	Tail wag	Active-positive	2	12836	6418
control	PV	77	V1	Proximity	Active-positive	3	18752	6250666667
control	PV	77	V1	Dominance	Stress-related	1	5249	5249
control	PV	77	V1	Play	Active-positive	3	41552	1385066667
control	PV	77	V1	Tail wag	Active-positive	2	25.75	12875
control	PV	78	Soc1	Sleep	Inactive-neutral	1	30	30
control	PV	78	Soc2	Sleep	Inactive-neutral	1	29349	29349
control	PV	78	V1	Sleep	Inactive-neutral	1	160692	160692
control	PV	78	V2	Sleep	Inactive-neutral	1	181383	181383
control	PV	79	Soc1	Dominance	Stress-related	1	12749	12749
control	PV	79	Soc1	Fear	Stress-related	1	5502	5502
control	PV	79	V1	Dominance	Stress-related	1	2699	2699
control	PV	79	V1	Fear	Stress-related	2	150914	75457
control	PV	80	Soc1	Sleep	Inactive-neutral	1	30	30
control	PV	80	V1	Proximity	Active-positive	1	23019	23019
control	PV	80	V1	Tail wag	Active-positive	1	21512	21512
control	PV	80	V1	Sleep	Inactive-neutral	2	157511	787555
control	PV	80	V1	Sit	Inactive-neutral	1	12528	12528
control	PV	81	Soc1	Dominance	Stress-related	1	3498	3498
control	PV	81	Soc1	Sleep	Inactive-neutral	1	29.52	29.52
control	PV	81	V1	Dominance	Stress-related	2	46767	233835
control	PV	81	V1	Sit	Inactive-neutral	1	122677	122677
control	PV	82	Soc1	Sleep	Inactive-neutral	1	29276	29276
control	PV	82	V1	Sleep	Inactive-neutral	1	182941	182941
control	PV	83	Soc1	Proximity	Active-positive	1	20025	20025
control	PV	83	Soc1	Dominance	Stress-related	1	18526	18526
control	PV	83	Soc1	Play	Active-positive	1	15.23	15.23
control	PV	83	Soc1	Tail wag	Active-positive	1	30	30
control	PV	83	Soc2	Tail wag	Active-positive	1	26809	26809
control	PV	83	V1	Proximity	Active-positive	3	123437	4114566667
control	PV	83	V1	Dominance	Stress-related	1	52997	52997
control	PV	83	V1	Tail wag	Active-positive	3	167521	5584033333
control	PV	83	V1	Follow	Active-positive	2	111317	556585
control	PV	83	V1	Sleep	Inactive-neutral	1	102951	102951
control	PV	83	V2	Proximity	Active-positive	1	58524	58524
control	PV	83	V2	Dominance	Stress-related	2	68527	342635
control	PV	83	V2	Tail wag	Active-positive	1	81807	81807
control	PV	83	V2	Follow	Active-positive	1	60489	60489
control	PV	84	Soc2	Proximity	Active-positive	1	22198	22198
control	PV	84	Soc2	Tail wag	Active-positive	1	22997	22997
control	PV	84	Soc2	Sleep	Inactive-neutral	1	20542	20542
control	PV	84	Soc2	Sit	Inactive-neutral	1	7446	7446
control	PV	84	Soc1	Tail wag	Active-positive	1	19271	19271
control	PV	84	Soc1	Sleep	Inactive-neutral	1	30	30
control	PV	84	V2	Tail wag	Active-positive	2	102617	513085
control	PV	84	V2	Sleep	Inactive-neutral	1	127872	127872
control	PV	84	V1	Tail wag	Active-positive	1	3217	3217
control	PV	84	V1	Sleep	Inactive-neutral	1	169144	169144
control	PV	85	Soc1	Proximity	Active-positive	1	23475	23475
control	PV	85	Soc1	Tail wag	Active-positive	1	21239	21239
control	PV	85	Soc2	Proximity	Active-positive	1	28476	28476
control	PV	85	Soc2	Dominance	Stress-related	1	1.25	1.25
control	PV	85	Soc2	Tail wag	Active-positive	1	30	30
control	PV	85	V1	Proximity	Active-positive	1	145387	145387
control	PV	85	V1	Tail wag	Active-positive	1	91342	91342
control	PV	85	V1	Follow	Active-positive	1	14539	14539
control	PV	85	V1	Sit	Inactive-neutral	1	35338	35338
control	PV	85	V2	Proximity	Active-positive	1	22.51	22.51
control	PV	85	V2	Dominance	Stress-related	1	95142	95142
control	PV	85	V2	Tail wag	Active-positive	2	100.95	50475
control	PV	86	Soc1	Proximity	Active-positive	1	23024	23024
control	PV	86	Soc1	Tail wag	Active-positive	1	1254	1254
control	PV	86	V1	Proximity	Active-positive	6	143217	238695
control	PV	86	V1	Dominance	Stress-related	1	1248	1248
control	PV	86	V1	Fear	Stress-related	2	68183	340915
control	PV	86	V1	Tail wag	Active-positive	1	104504	104504
control	PV	86	V1	Follow	Active-positive	3	158443	5281433333
control	PV	87	Soc1	Proximity	Active-positive	1	15757	15757
control	PV	87	Soc1	Dominance	Stress-related	1	15.99	15.99
control	PV	87	Soc1	Tail wag	Active-positive	1	30	30
control	PV	87	V1	Proximity	Active-positive	2	27545	137725
control	PV	87	V1	Dominance	Stress-related	3	18746	6248666667
control	PV	87	V1	Tail wag	Active-positive	2	76788	38394
control	PV	87	V1	Seek pet	Active-positive	1	1046	1046
control	PV	87	V1	Follow	Active-positive	1	4247	4247
control	PV	87	V1	Sleep	Inactive-neutral	1	41391	41391
voice	PN	88	Soc1	Sleep	Inactive-neutral	1	30	30
voice	PN	88	Soc2	Dominance	Stress-related	1	5245	5245
voice	PN	88	Soc2	Tail wag	Active-positive	1	6.5	6.5
voice	PN	88	V1	Sleep	Inactive-neutral	1	144133	144133
voice	PN	88	V2	Proximity	Active-positive	1	26753	26753
voice	PN	88	V2	Dominance	Stress-related	2	12.5	6.25
voice	PN	88	V2	Fear	Stress-related	1	1941	1941
voice	PN	88	V2	Tail wag	Active-positive	3	76251	25417
voice	PN	89	Soc1	Sleep	Inactive-neutral	1	27.53	27.53
voice	PN	89	Soc2	Sleep	Inactive-neutral	1	30	30
voice	PN	89	Soc3	Sleep	Inactive-neutral	1	28001	28001
voice	PN	89	V1	Sleep	Inactive-neutral	1	176705	176705
voice	PN	89	V2	Sleep	Inactive-neutral	1	134763	134763
voice	PN	89	V3	Sleep	Inactive-neutral	1	129392	129392
voice	PN	90	Soc1	Sleep	Inactive-neutral	1	30	30
voice	PN	90	Soc2	Proximity	Active-positive	1	16284	16284
voice	PN	90	Soc2	Tail wag	Active-positive	1	0.001	0.001
voice	PN	90	Soc2	Sleep	Inactive-neutral	1	8792	8792
voice	PN	90	Soc3	Sleep	Inactive-neutral	1	28825	28825
voice	PN	90	V1	Sleep	Inactive-neutral	1	136879	136879
voice	PN	90	V2	Proximity	Active-positive	1	51053	51053
voice	PN	90	V3	Proximity	Active-positive	1	13975	13975
voice	PN	90	V3	Follow	Active-positive	1	14475	14475
voice	PN	90	V3	Sleep	Inactive-neutral	1	118.2	118.2
voice	PN	91	Soc1	Proximity	Active-positive	1	30	30
voice	PN	91	Soc1	Tail wag	Active-positive	2	19973	99865
voice	PN	91	Soc2	Proximity	Active-positive	1	21069	21069
voice	PN	91	Soc2	Tail wag	Active-positive	1	17.77	17.77
voice	PN	91	Soc3	Proximity	Active-positive	1	20455	20455
voice	PN	91	Soc3	Tail wag	Active-positive	1	24.07	24.07
voice	PN	91	V1	Proximity	Active-positive	2	98.02	49.01
voice	PN	91	V1	Dominance	Stress-related	1	45313	45313
voice	PN	91	V1	Tail wag	Active-positive	1	65386	65386
voice	PN	91	V1	Follow	Active-positive	1	27252	27252
voice	PN	91	V1	Sit	Inactive-neutral	1	57.85	57.85
voice	PN	91	V2	Proximity	Active-positive	1	81537	81537
voice	PN	91	V2	Tail wag	Active-positive	1	80035	80035
voice	PN	91	V2	Follow	Active-positive	1	1764	1764
voice	PN	91	V3	Proximity	Active-positive	2	75517	377585
voice	PN	91	V3	Dominance	Stress-related	1	24766	24766
voice	PN	91	V3	Tail wag	Active-positive	2	62035	310175
voice	PN	91	V3	Follow	Active-positive	1	1483	1483
voice	PN	92	Soc1	Sleep	Inactive-neutral	1	30	30
voice	PN	92	Soc2	Proximity	Active-positive	1	7044	7044
voice	PN	92	Soc2	Tail wag	Active-positive	1	0.001	0.001
voice	PN	92	Soc3	Proximity	Active-positive	1	10244	10244
voice	PN	92	Soc3	Sit	Inactive-neutral	2	23739	118695
voice	PN	92	V1	Proximity	Active-positive	1	4259	4259
voice	PN	92	V1	Follow	Active-positive	1	15795	15795
voice	PN	92	V1	Sleep	Inactive-neutral	1	75815	75815
voice	PN	92	V2	Proximity	Active-positive	3	86234	2874466667
voice	PN	92	V2	Dominance	Stress-related	3	7998	2666
voice	PN	92	V2	Tail wag	Active-positive	6	57979	9663166667
voice	PN	92	V2	Follow	Active-positive	2	81.26	40.63
voice	PN	92	V3	Proximity	Active-positive	1	38314	38314
voice	PN	92	V3	Dominance	Stress-related	1	2002	2002
voice	PN	92	V3	Play	Active-positive	1	6314	6314
voice	PN	92	V3	Tail wag	Active-positive	2	7743	38715
voice	PN	92	V3	Sit	Inactive-neutral	2	58369	291845
voice	PN	93	Soc1	Proximity	Active-positive	1	19501	19.501
voice	PN	93	Soc1	Tail wag	Active-positive	1	20503	20.503
voice	PN	93	Soc2	Dominance	Stress-related	1	23979	23.979
voice	PN	93	Soc2	Tail wag	Active-positive	1	13499	13.499
voice	PN	93	Soc3	Sit	Inactive-neutral	1	30	34.092
voice	PN	93	V1	Proximity	Active-positive	2	121069	60.535
voice	PN	93	V1	Play	Active-positive	2	15.77	7.885
voice	PN	93	V1	Tail wag	Active-positive	1	120347	120.347
voice	PN	93	V1	Seek pet	Active-positive	2	30493	15.247
voice	PN	93	V1	Follow	Active-positive	1	23.5	23.5
voice	PN	93	V2	Proximity	Active-positive	1	67567	67.567
voice	PN	93	V2	Tail wag	Active-positive	1	1956	1.956
voice	PN	93	V2	Seek pet	Active-positive	1	10	10
voice	PN	93	V2	Sit	Inactive-neutral	1	123073	123.073
voice	PN	93	V3	Proximity	Active-positive	1	18292	18.292
voice	PN	93	V3	Fear	Stress-related	1	12751	12.751
voice	PN	93	V3	Tail wag	Active-positive	3	37748	12.583
voice	PN	93	V3	Seek pet	Active-positive	1	5246	5.246
voice	PN	93	V3	Sleep	Inactive-neutral	2	33495	16.747
voice	PN	93	V3	Sit	Inactive-neutral	1	3196	3.196
voice	PN	94	Soc1	Fear	Stress-related	1	29209	29209
voice	PN	94	Soc2	Sleep	Inactive-neutral	1	27498	27498
voice	PN	94	Soc3	Sleep	Inactive-neutral	1	30	30
voice	PN	94	V1	Fear	Stress-related	1	76001	76001
voice	PN	94	V1	Sleep	Inactive-neutral	1	63.21	63.21
voice	PN	94	V2	Sleep	Inactive-neutral	1	103788	103788
voice	PN	94	V3	Sleep	Inactive-neutral	1	136864	136864
voice	PN	95	Soc1	Fear	Stress-related	2	24492	12246
voice	PN	95	Soc1	Tail wag	Active-positive	1	8.75	8.75
voice	PN	95	Soc2	Sit	Inactive-neutral	1	27989	27989
voice	PN	95	Soc3	Proximity	Active-positive	1	13758	13758
voice	PN	95	Soc3	Dominance	Stress-related	1	4.51	4.51
voice	PN	95	Soc3	Tail wag	Active-positive	1	18018	18018
voice	PN	95	V1	Proximity	Active-positive	1	62498	62498
voice	PN	95	V1	Dominance	Stress-related	3	53399	1779966667
voice	PN	95	V1	Fear	Stress-related	1	29985	29985
voice	PN	95	V1	Tail wag	Active-positive	2	6754	3377
voice	PN	95	V1	Sit	Inactive-neutral	1	11753	11753
voice	PN	95	V2	Proximity	Active-positive	2	83295	416475
voice	PN	95	V2	Tail wag	Active-positive	3	41008	1366933333
voice	PN	95	V2	Follow	Active-positive	1	56509	56509
voice	PN	95	V2	Sit	Inactive-neutral	2	82129	410645
voice	PN	95	V3	Proximity	Active-positive	2	48363	241815
voice	PN	95	V3	Dominance	Stress-related	1	37752	37752
voice	PN	95	V3	Tail wag	Active-positive	3	12268	4089333333
voice	PN	95	V3	Sleep	Inactive-neutral	1	23461	23461
voice	PN	96	Soc1	Proximity	Active-positive	1	28281	28281
voice	PN	96	Soc2	Tail wag	Active-positive	1	19001	19001
voice	PN	96	Soc3	Proximity	Active-positive	1	8991	8991
voice	PN	96	Soc3	Fear	Stress-related	1	12683	12683
voice	PN	96	Soc3	Fear	Stress-related	1	5751	5751
voice	PN	96	V1	Proximity	Active-positive	2	67804	33902
voice	PN	96	V1	Tail wag	Active-positive	1	1471	1471
voice	PN	96	V1	Follow	Active-positive	1	5242	5242
voice	PN	96	V2	Proximity	Active-positive	2	47.85	23925
voice	PN	96	V2	Dominance	Stress-related	1	12982	12982
voice	PN	96	V2	Fear	Stress-related	1	4516	4516
voice	PN	96	V2	Fear	Stress-related	2	12.02	6.01
voice	PN	96	V2	Tail wag	Active-positive	3	22776	7592
voice	PN	96	V2	Follow	Active-positive	1	12.99	12.99
voice	PN	96	V3	Proximity	Active-positive	1	13038	13038
voice	PN	96	V3	Dominance	Stress-related	1	4066	4066
voice	PN	96	V3	Fear	Stress-related	1	14783	14783
voice	PN	96	V3	Tail wag	Active-positive	1	12256	12256
voice	PN	97	Soc1	Proximity	Active-positive	1	29.22	29.22
voice	PN	97	Soc1	Tail wag	Active-positive	1	17014	17014
voice	PN	97	Soc2	Proximity	Active-positive	1	13.25	13.25
voice	PN	97	Soc2	Play	Active-positive	1	1825	1825
voice	PN	97	Soc2	Tail wag	Active-positive	1	22.75	22.75
voice	PN	97	Soc3	Proximity	Active-positive	1	29.98	29.98
voice	PN	97	Soc3	Play	Active-positive	1	21501	21501
voice	PN	97	Soc3	Tail wag	Active-positive	1	28461	28461
voice	PN	97	V1	Proximity	Active-positive	1	226715	226715
voice	PN	97	V1	Play	Active-positive	2	7018	3509
voice	PN	97	V1	Fear	Stress-related	1	1508	1508
voice	PN	97	V1	Tail wag	Active-positive	2	229751	1148755
voice	PN	97	V1	Seek pet	Active-positive	3	17537	5845666667
voice	PN	97	V1	Follow	Active-positive	1	177.26	177.26
voice	PN	97	V2	Sleep	Inactive-neutral	1	142494	142494
voice	PN	97	V3	Tail wag	Active-positive	1	7502	7502
voice	PN	97	V3	Sleep	Inactive-neutral	2	108003	540015
voice	PN	97	V3	Sit	Inactive-neutral	2	25076	12538
touch	PN	98	Soc1	Sleep	Inactive-neutral	1	30	30
touch	PN	98	Soc2	Dominance	Stress-related	1	30	30
touch	PN	98	Soc2	Tail wag	Active-positive	1	8788	8788
touch	PN	98	Soc3	Proximity	Active-positive	1	9552	9552
touch	PN	98	Soc3	Dominance	Stress-related	1	15997	15997
touch	PN	98	Soc3	Play	Active-positive	1	30	30
touch	PN	98	Soc3	Tail wag	Active-positive	1	30	30
touch	PN	98	V1	Sleep	Inactive-neutral	1	117416	117416
touch	PN	98	V2	Proximity	Active-positive	2	50.51	25255
touch	PN	98	V2	Dominance	Stress-related	3	23751	7917
touch	PN	98	V2	Play	Active-positive	1	1503	1503
touch	PN	98	V2	Tail wag	Active-positive	2	13757	68785
touch	PN	98	V2	Follow	Active-positive	1	5997	5997
touch	PN	98	V3	Proximity	Active-positive	3	47072	1569066667
touch	PN	98	V3	Dominance	Stress-related	1	92155	92155
touch	PN	98	V3	Play	Active-positive	1	104105	104105
touch	PN	98	V3	Follow	Active-positive	2	49814	24907
touch	PN	99	Soc1	Proximity	Active-positive	1	2195	2195
touch	PN	99	Soc1	Tail wag	Active-positive	1	30	30
touch	PN	99	Soc2	Sleep	Inactive-neutral	1	15086	15086
touch	PN	99	Soc3	Sleep	Inactive-neutral	1	28499	28499
touch	PN	99	V1	Proximity	Active-positive	1	78022	78022
touch	PN	99	V1	Play	Active-positive	2	4172	2086
touch	PN	99	V1	Tail wag	Active-positive	1	141953	141953
touch	PN	99	V1	Seek pet	Active-positive	1	2542	2542
touch	PN	99	V2	Sleep	Inactive-neutral	1	129339	129339
touch	PN	99	V3	Sleep	Inactive-neutral	1	128363	128363
touch	PN	100	Soc1	Sleep	Inactive-neutral	1	28748	28748
touch	PN	100	Soc2	Sleep	Inactive-neutral	1	30	30
touch	PN	100	Soc3	Sleep	Inactive-neutral	1	27.87	27.87
touch	PN	100	V1	Proximity	Active-positive	1	3751	3751
touch	PN	100	V1	Fear	Stress-related	2	27.19	13595
touch	PN	100	V1	Sleep	Inactive-neutral	1	109648	109648
touch	PN	100	V2	Proximity	Active-positive	1	3251	3251
touch	PN	100	V2	Dominance	Stress-related	1	27782	27782
touch	PN	100	V2	Fear	Stress-related	2	29657	148285
touch	PN	100	V2	Tail wag	Active-positive	2	37.52	18.76
touch	PN	100	V2	Sleep	Inactive-neutral	1	65758	65758
touch	PN	100	V3	Fear	Stress-related	1	31518	31518
touch	PN	100	V3	Sleep	Inactive-neutral	1	129148	129148
touch	PN	101	Soc1	Sleep	Inactive-neutral	1	30	30
touch	PN	101	Soc1	Sleep	Inactive-neutral	1	26.63	26.63
touch	PN	101	Soc3	Sleep	Inactive-neutral	1	29271	29271
touch	PN	101	V1	Sleep	Inactive-neutral	1	196149	196149
touch	PN	101	V2	Proximity	Active-positive	1	34523	34523
touch	PN	101	V2	Dominance	Stress-related	1	5552	5552
touch	PN	101	V2	Fear	Stress-related	1	1542	1542
touch	PN	101	V2	Fear	Stress-related	2	10711	53555
touch	PN	101	V2	Follow	Active-positive	1	8292	8292
touch	PN	101	V2	Sleep	Inactive-neutral	2	77044	38522
touch	PN	101	V3	Proximity	Active-positive	1	135937	135937
touch	PN	101	V3	Dominance	Stress-related	1	5044	5044
touch	PN	101	V3	Follow	Active-positive	1	136431	136431
touch	PN	101	V3	Sleep	Inactive-neutral	1	98334	98334
touch	PN	102	Soc1	Proximity	Active-positive	1	25226	25226
touch	PN	102	Soc2	Proximity	Active-positive	1	24502	24502
touch	PN	102	Soc2	Tail wag	Active-positive	2	15002	7501
touch	PN	102	V1	Proximity	Active-positive	1	64066	64066
touch	PN	102	V1	Tail wag	Active-positive	1	2001	2001
touch	PN	102	V1	Seek pet	Active-positive	1	20003	20003
touch	PN	102	V2	Proximity	Active-positive	1	61819	61819
touch	PN	102	V2	Fear	Stress-related	2	14499	72495
touch	PN	102	V2	Tail wag	Active-positive	1	16499	16499
touch	PN	103	Soc1	Sleep	Inactive-neutral	1	29591	29591
touch	PN	103	Soc2	Sleep	Inactive-neutral	1	28841	28841
touch	PN	103	V1	Proximity	Active-positive	2	15.25	7625
touch	PN	103	V1	Fear	Stress-related	1	3293	3293
touch	PN	103	V1	Sleep	Inactive-neutral	1	134245	134245
touch	PN	103	V2	Sleep	Inactive-neutral	1	119831	119831
touch	PN	104	Soc1	Proximity	Active-positive	1	16999	16999
touch	PN	104	Soc1	Tail wag	Active-positive	2	13006	6503
touch	PN	104	V1	Proximity	Active-positive	2	142851	714255
touch	PN	104	V1	Fear	Stress-related	1	2007	2007
touch	PN	104	V1	Tail wag	Active-positive	3	136367	4545566667
touch	PN	104	V1	Seek pet	Active-positive	1	3536	3536
touch	PN	104	V1	Follow	Active-positive	1	48806	48806
touch	PN	105	Soc1	Proximity	Active-positive	1	28014	28014
touch	PN	105	Soc1	Sit	Inactive-neutral	1	17437	17437
touch	PN	105	Soc2	Dominance	Stress-related	1	7788	7788
touch	PN	105	Soc2	Fear	Stress-related	1	12498	12498
touch	PN	105	Soc2	Sit	Inactive-neutral	1	9193	9193
touch	PN	105	V1	Proximity	Active-positive	3	79033	2634433333
touch	PN	105	V1	Follow	Active-positive	2	22818	11409
touch	PN	105	V1	Sit	Inactive-neutral	2	110019	550095
touch	PN	105	V2	Proximity	Active-positive	1	11546	11546
touch	PN	105	V2	Tail wag	Active-positive	1	10999	10999
touch	PN	105	V2	Sit	Inactive-neutral	1	53715	53715
touch	PN	106	Soc1	Dominance	Stress-related	1	3195	3195
touch	PN	106	Soc1	Tail wag	Active-positive	1	12498	12498
touch	PN	106	Soc2	Proximity	Active-positive	1	3253	3253
touch	PN	106	Soc2	Dominance	Stress-related	1	0.001	0.001
touch	PN	106	Soc2	Play	Active-positive	2	11458	5729
touch	PN	106	Soc2	Tail wag	Active-positive	2	21744	10872
touch	PN	106	Soc3	Proximity	Active-positive	3	19433	6477666667
touch	PN	106	Soc3	Play	Active-positive	2	7474	3737
touch	PN	106	Soc3	Tail wag	Active-positive	2	26761	133805
touch	PN	106	V1	Proximity	Active-positive	1	0.001	0.001
touch	PN	106	V1	Dominance	Stress-related	1	4709	4709
touch	PN	106	V1	Fear	Stress-related	1	35149	35149
touch	PN	106	V1	Tail wag	Active-positive	1	55143	55143
touch	PN	106	V2	Proximity	Active-positive	1	11762	11762
touch	PN	106	V2	Play	Active-positive	3	44952	14984
touch	PN	106	V2	Fear	Stress-related	1	5995	5995
touch	PN	106	V2	Tail wag	Active-positive	1	60453	60453
touch	PN	106	V3	Play	Active-positive	3	26247	8749
touch	PN	106	V3	Fear	Stress-related	1	7999	7999
touch	PN	106	V3	Tail wag	Active-positive	1	55033	55033
touch	PN	107	Soc1	Sleep	Inactive-neutral	1	30	30
touch	PN	107	V1	Proximity	Active-positive	1	35249	35249
touch	PN	107	V1	Sleep	Inactive-neutral	1	42278	42278
touch	PN	108	Soc1	Proximity	Active-positive	1	27486	27486
touch	PN	108	Soc1	Tail wag	Active-positive	1	29524	29524
touch	PN	108	Soc2	Proximity	Active-positive	1	12065	12065
touch	PN	108	Soc2	Tail wag	Active-positive	1	30	30
touch	PN	108	Soc2	Sleep	Inactive-neutral	1	18208	18208
touch	PN	108	Soc3	Proximity	Active-positive	1	30	30
touch	PN	108	Soc3	Tail wag	Active-positive	1	30	30
touch	PN	108	Soc3	Sleep	Inactive-neutral	1	3997	3997
touch	PN	108	V1	Proximity	Active-positive	1	143145	143145
touch	PN	108	V1	Dominance	Stress-related	1	4501	4501
touch	PN	108	V1	Play	Active-positive	1	1996	1996
touch	PN	108	V1	Tail wag	Active-positive	1	141.29	141.29
touch	PN	108	V1	Seek pet	Active-positive	1	79783	79783
touch	PN	108	V1	Follow	Active-positive	1	53936	53936
touch	PN	108	V1	Sit	Inactive-neutral	1	8967	8967
touch	PN	108	V2	Proximity	Active-positive	3	482691	160897
touch	PN	108	V2	Dominance	Stress-related	2	1996	0.998
touch	PN	108	V2	Tail wag	Active-positive	5	514242	1028484
touch	PN	108	V2	Seek pet	Active-positive	1	75323	75323
touch	PN	108	V2	Follow	Active-positive	3	408437	1361456667
touch	PN	108	V3	Proximity	Active-positive	2	281556	140778
touch	PN	108	V3	Dominance	Stress-related	1	3287	3287
touch	PN	108	V3	Play	Active-positive	2	13239	66195
touch	PN	108	V3	Tail wag	Active-positive	2	271233	1356165
touch	PN	108	V3	Seek pet	Active-positive	1	74556	74556
touch	PN	108	V3	Follow	Active-positive	2	204.47	102235
food	PN	109	Soc1	Proximity	Active-positive	1	1007	1007
food	PN	109	Soc1	Sit	Inactive-neutral	2	29505	147525
food	PN	109	Soc2	Proximity	Active-positive	1	3247	3247
food	PN	109	Soc2	Tail wag	Active-positive	1	1.25	1.25
food	PN	109	Soc2	Sleep	Inactive-neutral	1	17448	17448
food	PN	109	Soc3	Proximity	Active-positive	1	3993	3993
food	PN	109	Soc3	Tail wag	Active-positive	1	1991	1991
food	PN	109	Soc3	Sleep	Inactive-neutral	1	24542	24542
food	PN	109	V1	Proximity	Active-positive	3	97818	32606
food	PN	109	V1	Dominance	Stress-related	1	3493	3493
food	PN	109	V1	Play	Active-positive	1	2501	2501
food	PN	109	V1	Fear	Stress-related	2	6.5	3.25
food	PN	109	V1	Tail wag	Active-positive	4	127809	3195225
food	PN	109	V1	Follow	Active-positive	2	74059	370295
food	PN	109	V1	Sit	Inactive-neutral	3	54307	1810233333
food	PN	109	V2	Proximity	Active-positive	5	178139	356278
food	PN	109	V2	Dominance	Stress-related	1	4994	4994
food	PN	109	V2	Tail wag	Active-positive	3	219653	7321766667
food	PN	109	V2	Follow	Active-positive	3	112.29	37.43
food	PN	109	V2	Sit	Inactive-neutral	1	13.51	13.51
food	PN	109	V3	Proximity	Active-positive	10	153.36	15336
food	PN	109	V3	Play	Active-positive	3	13254	4418
food	PN	109	V3	Tail wag	Active-positive	8	172389	21548625
food	PN	109	V3	Follow	Active-positive	6	117009	195015
food	PN	109	V3	Sit	Inactive-neutral	4	37577	939425
food	PN	110	Soc1	Sleep	Inactive-neutral	1	30	30
food	PN	110	Soc2	Proximity	Active-positive	2	2292	1146
food	PN	110	Soc2	Sit	Inactive-neutral	1	30	30
food	PN	110	Soc3	Sleep	Inactive-neutral	1	30	30
food	PN	110	V1	Proximity	Active-positive	5	99015	19803
food	PN	110	V1	Tail wag	Active-positive	2	86207	431035
food	PN	110	V1	Sleep	Inactive-neutral	2	62192	31096
food	PN	110	V1	Sit	Inactive-neutral	5	80693	161386
food	PN	110	V2	Proximity	Active-positive	5	74999	149998
food	PN	110	V2	Fear	Stress-related	1	2529	2529
food	PN	110	V2	Fear	Stress-related	1	16748	16748
food	PN	110	V2	Tail wag	Active-positive	6	50717	8452833333
food	PN	110	V2	Lay on back	Stress-related	1	4458	4458
food	PN	110	V2	Seek pet	Active-positive	1	1955	1955
food	PN	110	V2	Follow	Active-positive	5	45461	90922
food	PN	110	V2	Sleep	Inactive-neutral	1	26.75	26.75
food	PN	110	V2	Sit	Inactive-neutral	5	56493	112986
food	PN	110	V3	Proximity	Active-positive	1	103498	103498
food	PN	110	V3	Tail wag	Active-positive	1	44254	44254
food	PN	110	V3	Follow	Active-positive	1	47463	47463
food	PN	110	V3	Sleep	Inactive-neutral	1	6753	6753
food	PN	110	V3	Sit	Inactive-neutral	3	111716	3723866667
food	PN	111	Soc1	Sleep	Inactive-neutral	1	30	30
food	PN	111	Soc2	Proximity	Active-positive	1	30	30
food	PN	111	Soc2	Tail wag	Active-positive	1	30	30
food	PN	111	Soc3	Proximity	Active-positive	1	30	30
food	PN	111	Soc3	Tail wag	Active-positive	1	29503	29503
food	PN	111	V1	Proximity	Active-positive	4	836068	209017
food	PN	111	V1	Dominance	Stress-related	4	109652	27413
food	PN	111	V1	Play	Active-positive	7	67254	9607714286
food	PN	111	V1	Tail wag	Active-positive	5	849906	1699812
food	PN	111	V1	Follow	Active-positive	4	790.55	1976375
food	PN	111	V1	Sleep	Inactive-neutral	1	18289	18289
food	PN	111	V2	Proximity	Active-positive	1	843316	843316
food	PN	111	V2	Dominance	Stress-related	10	84526	84526
food	PN	111	V2	Tail wag	Active-positive	1	843316	843316
food	PN	111	V2	Seek pet	Active-positive	1	0.001	0.001
food	PN	111	V2	Follow	Active-positive	1	783498	783498
food	PN	111	V3	Proximity	Active-positive	1	804459	804459
food	PN	111	V3	Dominance	Stress-related	3	20763	6921
food	PN	111	V3	Tail wag	Active-positive	1	804205	804205
food	PN	111	V3	Follow	Active-positive	1	736.66	736.66
food	PN	112	Soc1	Proximity	Active-positive	1	30	30
food	PN	112	Soc2	Proximity	Active-positive	1	7655	7655
food	PN	112	Soc2	Tail wag	Active-positive	1	7498	7498
food	PN	112	Soc2	Sleep	Inactive-neutral	1	6768	6768
food	PN	112	Soc2	Sit	Inactive-neutral	1	18492	18492
food	PN	112	Soc3	Proximity	Active-positive	1	19753	19753
food	PN	112	Soc3	Sleep	Inactive-neutral	1	17753	17753
food	PN	112	Soc3	Sit	Inactive-neutral	1	13265	13265
food	PN	112	V1	Proximity	Active-positive	3	327184	1090613333
food	PN	112	V1	Follow	Active-positive	1	286502	286502
food	PN	112	V1	Sit	Inactive-neutral	3	56.19	18.73
food	PN	112	V2	Proximity	Active-positive	1	299.51	299.51
food	PN	112	V2	Tail wag	Active-positive	2	244276	122138
food	PN	112	V2	Follow	Active-positive	1	260804	260804
food	PN	112	V2	Sleep	Inactive-neutral	1	31.75	31.75
food	PN	112	V3	Proximity	Active-positive	3	425322	141774
food	PN	112	V3	Tail wag	Active-positive	2	52822	26411
food	PN	112	V3	Follow	Active-positive	2	347.75	173875
food	PN	112	V3	Sleep	Inactive-neutral	2	45867	229335
food	PN	112	V3	Sit	Inactive-neutral	2	19305	96525
food	PN	113	Soc1	Proximity	Active-positive	1	1.26	1.26
food	PN	113	Soc1	Sit	Inactive-neutral	2	26995	134975
food	PN	113	Soc2	Sit	Inactive-neutral	1	27996	27996
food	PN	113	Soc3	Sleep	Inactive-neutral	1	29495	29495
food	PN	113	V1	Proximity	Active-positive	1	70089	70089
food	PN	113	V1	Tail wag	Active-positive	1	59.5	59.5
food	PN	113	V1	Follow	Active-positive	1	7061	7061
food	PN	113	V1	Sit	Inactive-neutral	2	41723	208615
food	PN	113	V2	Proximity	Active-positive	3	78496	2616533333
food	PN	113	V2	Fear	Stress-related	1	2492	2492
food	PN	113	V2	Tail wag	Active-positive	1	8003	8003
food	PN	113	V2	Follow	Active-positive	2	48503	242515
food	PN	113	V2	Sit	Inactive-neutral	1	27482	27482
food	PN	113	V3	Proximity	Active-positive	3	312.28	1040933333
food	PN	113	V3	Tail wag	Active-positive	1	254.27	254.27
food	PN	113	V3	Follow	Active-positive	1	299274	299274
food	PN	113	V3	Sleep	Inactive-neutral	1	35292	35292
food	PN	113	V3	Sit	Inactive-neutral	2	20997	104985
food	PN	114	Soc1	Sleep	Inactive-neutral	1	30	30
food	PN	114	Soc2	Proximity	Active-positive	1	9737	9737
food	PN	114	Soc2	Tail wag	Active-positive	1	6746	6746
food	PN	114	V1	Proximity	Active-positive	3	151009	5033633333
food	PN	114	V1	Dominance	Stress-related	1	4415	4415
food	PN	114	V1	Tail wag	Active-positive	1	35313	35313
food	PN	114	V1	Follow	Active-positive	3	112694	3756466667
food	PN	114	V1	Sleep	Inactive-neutral	1	29809	29809
food	PN	114	V2	Proximity	Active-positive	4	194569	4864225
food	PN	114	V2	Fear	Stress-related	1	19034	19034
food	PN	114	V2	Tail wag	Active-positive	3	15536	5178666667
food	PN	114	V2	Follow	Active-positive	3	155489	5182966667
food	PN	115	Soc1	Sleep	Inactive-neutral	1	30	30
food	PN	115	Soc2	Tail wag	Active-positive	2	7998	3999
food	PN	115	Soc2	Sit	Inactive-neutral	1	30	30
food	PN	115	V1	Proximity	Active-positive	2	135284	67642
food	PN	115	V1	Tail wag	Active-positive	2	189768	94884
food	PN	115	V1	Follow	Active-positive	2	53987	269935
food	PN	115	V1	Sleep	Inactive-neutral	1	28.01	28.01
food	PN	115	V1	Sit	Inactive-neutral	1	34059	34059
food	PN	116	Soc1	Proximity	Active-positive	2	11032	5516
food	PN	116	Soc1	Tail wag	Active-positive	1	29535	29535
food	PN	116	V1	Proximity	Active-positive	1	57911	57911
food	PN	116	V1	Tail wag	Active-positive	3	75006	25002
food	PN	117	Soc1	Proximity	Active-positive	1	28513	28513
food	PN	117	Soc1	Tail wag	Active-positive	1	28513	28513
food	PN	117	V1	Proximity	Active-positive	1	149658	149658
food	PN	117	V1	Tail wag	Active-positive	2	141388	70694
food	PN	117	V1	Seek pet	Active-positive	1	61551	61551
food	PN	117	V1	Follow	Active-positive	1	87386	87386
food	PN	118	Soc1	Proximity	Active-positive	2	17994	8997
food	PN	118	Soc1	Tail wag	Active-positive	2	20006	10003
food	PN	118	Soc1	Sleep	Inactive-neutral	1	13492	13492
food	PN	118	Soc2	Sleep	Inactive-neutral	1	30	30
food	PN	118	Soc3	Proximity	Active-positive	1	15291	15291
food	PN	118	Soc3	Sit	Inactive-neutral	1	10534	10534
food	PN	118	V1	Sleep	Inactive-neutral	1	203734	203734
food	PN	118	V2	Sleep	Inactive-neutral	1	117362	117362
food	PN	118	V3	Dominance	Stress-related	1	108747	108747
food	PN	118	V3	Sleep	Inactive-neutral	1	103183	103183
food	PN	119	Soc1	Proximity	Active-positive	2	13497	67485
food	PN	119	Soc1	Dominance	Stress-related	2	11304	5652
food	PN	119	Soc1	Tail wag	Active-positive	2	15796	7898
food	PN	119	V1	Proximity	Active-positive	3	138638	4621266667
food	PN	119	V1	Tail wag	Active-positive	3	168996	56332
food	PN	119	V1	Follow	Active-positive	2	105.58	52.79
food	PN	119	V1	Sit	Inactive-neutral	2	53524	26762
control	PN	120	Soc1	Sleep	Inactive-neutral	1	30	30
control	PN	120	Soc2	Sleep	Inactive-neutral	1	30	30
control	PN	120	Soc3	Sleep	Inactive-neutral	1	29029	29.029
control	PN	120	V1	Sleep	Inactive-neutral	1	180489	180.489
control	PN	120	V2	Sleep	Inactive-neutral	1	182456	182.456
control	PN	120	V3	Fear	Stress-related	1	67	67
control	PN	120	V3	Sleep	Inactive-neutral	1	188.98	188.98
control	PN	121	Soc1	Proximity	Active-positive	1	11253	11253
control	PN	121	Soc1	Fear	Stress-related	1	9294	9294
control	PN	121	Soc1	Tail wag	Active-positive	2	10.54	5.27
control	PN	121	Soc1	Lay on back	Stress-related	1	8959	8959
control	PN	121	Soc1	Sleep	Inactive-neutral	1	1004	1004
control	PN	121	Soc2	Proximity	Active-positive	1	26754	26754
control	PN	121	Soc2	Tail wag	Active-positive	1	23999	23999
control	PN	121	Soc2	Sleep	Inactive-neutral	1	3467	3467
control	PN	121	Soc3	Sleep	Inactive-neutral	1	29502	29502
control	PN	121	V1	Sleep	Inactive-neutral	1	177316	177316
control	PN	121	V2	Proximity	Active-positive	2	118102	59051
control	PN	121	V2	Tail wag	Active-positive	2	106377	531885
control	PN	121	V2	Seek pet	Active-positive	1	17498	17498
control	PN	121	V2	Follow	Active-positive	1	104353	104353
control	PN	121	V2	Sleep	Inactive-neutral	2	220868	110434
control	PN	121	V3	Fear	Stress-related	2	8731	43655
control	PN	121	V3	Tail wag	Active-positive	2	16988	8494
control	PN	121	V3	Sleep	Inactive-neutral	1	168064	168064
control	PN	122	Soc1	Dominance	Stress-related	1	25477	25477
control	PN	122	Soc2	Sleep	Inactive-neutral	1	29.04	29.04
control	PN	122	Soc3	Proximity	Active-positive	1	12539	12539
control	PN	122	Soc3	Tail wag	Active-positive	1	7241	7241
control	PN	122	V1	Dominance	Stress-related	1	160119	160119
control	PN	122	V1	Tail wag	Active-positive	1	45.6	45.6
control	PN	122	V2	Sleep	Inactive-neutral	1	171004	171004
control	PN	122	V3	Dominance	Stress-related	2	110303	551515
control	PN	122	V3	Tail wag	Active-positive	2	28499	142495
control	PN	123	Soc1	Dominance	Stress-related	2	24485	122425
control	PN	123	Soc2	Proximity	Active-positive	1	26815	26815
control	PN	123	Soc2	Tail wag	Active-positive	1	1501	1501
control	PN	123	Soc3	Proximity	Active-positive	1	29752	29752
control	PN	123	V1	Proximity	Active-positive	2	279338	139669
control	PN	123	V1	Dominance	Stress-related	4	74526	186315
control	PN	123	V1	Play	Active-positive	3	110205	36735
control	PN	123	V1	Tail wag	Active-positive	2	42697	213485
control	PN	123	V1	Follow	Active-positive	2	279.33	139665
control	PN	123	V2	Proximity	Active-positive	4	297.09	742725
control	PN	123	V2	Dominance	Stress-related	4	26234	65585
control	PN	123	V2	Play	Active-positive	2	5264	2632
control	PN	123	V2	Tail wag	Active-positive	4	63419	1585475
control	PN	123	V2	Follow	Active-positive	3	186154	6205133333
control	PN	123	V2	Sit	Inactive-neutral	1	22692	22692
control	PN	123	V3	Proximity	Active-positive	1	4444	4444
control	PN	123	V3	Dominance	Stress-related	3	55445	1848166667
control	PN	123	V3	Fear	Stress-related	1	2	2
control	PN	124	Soc1	Sleep	Inactive-neutral	1	30	30
control	PN	124	Soc2	Sleep	Inactive-neutral	1	29452	29452
control	PN	124	Soc3	Sleep	Inactive-neutral	1	29.75	29.75
control	PN	124	V1	Proximity	Active-positive	1	120258	120258
control	PN	124	V1	Follow	Active-positive	1	120.28	120.28
control	PN	124	V1	Sleep	Inactive-neutral	1	167.73	167.73
control	PN	124	V2	Sleep	Inactive-neutral	1	189504	189504
control	PN	124	V3	Sleep	Inactive-neutral	1	184437	184437
control	PN	125	Soc1	Proximity	Active-positive	1	23762	23762
control	PN	125	Soc1	Tail wag	Active-positive	1	9746	9746
control	PN	125	Soc2	Proximity	Active-positive	1	29461	29461
control	PN	125	Soc2	Dominance	Stress-related	1	1.5	1.5
control	PN	125	Soc2	Play	Active-positive	1	5686	5686
control	PN	125	Soc2	Tail wag	Active-positive	2	13938	6969
control	PN	125	Soc3	Proximity	Active-positive	1	29.25	29.25
control	PN	125	Soc3	Tail wag	Active-positive	1	16559	16559
control	PN	125	V1	Proximity	Active-positive	3	31.75	1058333333
control	PN	125	V1	Dominance	Stress-related	2	7.97	3985
control	PN	125	V1	Fear	Stress-related	1	4751	4751
control	PN	125	V1	Tail wag	Active-positive	7	76095	1087071429
control	PN	125	V1	Follow	Active-positive	1	13494	13494
control	PN	125	V2	Proximity	Active-positive	2	127004	63502
control	PN	125	V2	Tail wag	Active-positive	2	35.54	17.77
control	PN	125	V2	Seek pet	Active-positive	1	13999	13999
control	PN	125	V2	Follow	Active-positive	1	15311	15311
control	PN	125	V3	Proximity	Active-positive	2	116128	58064
control	PN	125	V3	Dominance	Stress-related	1	0.001	0.001
control	PN	125	V3	Tail wag	Active-positive	3	19839	6613
control	PN	125	V3	Seek pet	Active-positive	2	5218	2609
control	PN	125	V3	Follow	Active-positive	1	16498	16498
control	PN	126	Soc1	Proximity	Active-positive	1	29	29
control	PN	126	Soc1	Tail wag	Active-positive	1	30	30
control	PN	126	Soc3	Sit	Inactive-neutral	1	29541	29.541
control	PN	126	V1	Proximity	Active-positive	1	25749	25.749
control	PN	126	V1	Dominance	Stress-related	1	8749	8.749
control	PN	126	V1	Play	Active-positive	1	40691	40.691
control	PN	126	V1	Tail wag	Active-positive	2	144999	72.499
control	PN	126	V2	Sleep	Inactive-neutral	1	74123	74.123
control	PN	126	V2	Sit	Inactive-neutral	2	61055	30.527
control	PN	126	V3	Proximity	Active-positive	1	0.001	0.504
control	PN	126	V3	Sleep	Inactive-neutral	1	135679	135.679
control	PN	126	V3	Sit	Inactive-neutral	1	5445	5.445
control	PN	127	Soc1	Sleep	Inactive-neutral	1	27063	27063
control	PN	127	V1	Proximity	Active-positive	1	2.75	2.75
control	PN	127	V1	Tail wag	Active-positive	1	29996	29996
control	PN	127	V1	Sleep	Inactive-neutral	1	128619	128619
control	PN	128	Soc1	Sleep	Inactive-neutral	1	30	30
control	PN	128	Soc2	Dominance	Stress-related	1	2701	2701
control	PN	128	Soc2	Tail wag	Active-positive	1	12962	12962
control	PN	128	Soc3	Proximity	Active-positive	1	10194	10194
control	PN	128	Soc3	Tail wag	Active-positive	1	11.25	11.25
control	PN	128	Soc3	Sit	Inactive-neutral	1	13542	13542
control	PN	128	V1	Proximity	Active-positive	2	99501	497505
control	PN	128	V1	Dominance	Stress-related	1	128794	128794
control	PN	128	V1	Tail wag	Active-positive	2	100783	503915
control	PN	128	V1	Follow	Active-positive	2	96448	48224
control	PN	128	V1	Sleep	Inactive-neutral	1	61198	61198
control	PN	128	V2	Dominance	Stress-related	1	19788	19788
control	PN	128	V2	Tail wag	Active-positive	2	31277	156385
control	PN	128	V2	Sleep	Inactive-neutral	1	117176	117176
control	PN	128	V2	Sit	Inactive-neutral	1	26.21	26.21
control	PN	128	V3	Proximity	Active-positive	3	49819	1660633333
control	PN	128	V3	Dominance	Stress-related	2	11716	5858
control	PN	128	V3	Play	Active-positive	1	1208	1208
control	PN	128	V3	Fear	Stress-related	1	1708	1708
control	PN	128	V3	Tail wag	Active-positive	4	56187	1404675
control	PN	128	V3	Follow	Active-positive	1	25.13	25.13
control	PN	128	V3	Sit	Inactive-neutral	2	102.41	51205
control	PN	129	Soc1	Dominance	Stress-related	1	29412	29412
control	PN	129	Soc2	Dominance	Stress-related	1	29061	29061
control	PN	129	Soc2	Tail wag	Active-positive	1	29561	29561
control	PN	129	V1	Dominance	Stress-related	1	98.56	98.56
control	PN	129	V1	Fear	Stress-related	1	6797	6797
control	PN	129	V1	Tail wag	Active-positive	1	84261	84261
control	PN	129	V2	Proximity	Active-positive	2	19047	95235
control	PN	129	V2	Play	Active-positive	1	3001	3001
control	PN	129	V2	Fear	Stress-related	1	23051	23051
control	PN	129	V2	Tail wag	Active-positive	3	126498	42166
control	PN	129	V2	Sit	Inactive-neutral	1	6697	6697
